# Supplementary material for: Forkhead box A3 attenuated the progression of fibrosis in a rat model of biliary atresia
Source: Cell Death Dis. 2017 Mar 30;8(3):e2719–. doi: 10.1038/cddis.2017.99 (PMC5386589; doi:10.1038/cddis.2017.99)
Supplement: Supplementary Table 2 [file cddis201799x5.xls]

## Sheet: Sheet1
Supplementary Table 2. Upregulated genes in human BA livers
gene_id	gene	locus	BA	Control	log2(Control/BA)	p_value
XLOC_006917	ANKRD1	10:92671852-92681033	7.63845	0.553345	-3.78703	5e-05
XLOC_012593	ANKS1B	12:99038918-100378432	2.2262	0.851356	-1.38675	5e-05
XLOC_022439	ARHGAP27	17:43471274-43511787	10.1491	3.84148	-1.40161	5e-05
XLOC_017465	C15orf52	15:40623652-40633168	19.4103	1.45565	-3.73709	5e-05
XLOC_010434	CLEC2D	12:9817564-9848823	4.95069	1.15594	-2.09857	5e-05
XLOC_003177	COL9A2	1:40766158-40783488	6.73722	1.71989	-1.96984	5e-05
XLOC_038315	CXCL10	4:76932336-77033955	27.0437	6.44573	-2.06888	5e-05
XLOC_042151	DDR1	6:30844197-30867933	7.78378	2.37407	-1.71311	5e-05
XLOC_023252	DTNA	18:32073253-32471808	4.81602	0.961267	-2.32483	5e-05
XLOC_026975	EPCAM	2:47572296-47614740	10.8836	1.64682	-2.7244	5e-05
XLOC_033865	EXOG	3:38537617-38583652	2.10168	0.725698	-1.5341	5e-05
XLOC_033018	FAM118A	22:45704848-45737836	14.3665	5.08522	-1.49833	5e-05
XLOC_018891	GPR56	16:57644563-57698944	3.8734	1.97331	-0.972981	5e-05
XLOC_043570	HLA-DRB5	6:32485119-32498064	33.1498	0.921127	-5.16946	5e-05
XLOC_036235	IFT80,RP11-432B6.3,TRIM59	3:159943422-160203561	3.4321	1.23266	-1.47732	5e-05
XLOC_011764	KLRC4,KLRC4-KLRK1,KLRK1	12:10516367-10562745	12.5341	2.53442	-2.30613	5e-05
XLOC_028244	MAP2	2:210288781-210598842	1.16164	0.339105	-1.77636	5e-05
XLOC_009939	MMP7	11:102391238-102401484	30.6622	2.25589	-3.76469	5e-05
XLOC_029794	NEB	2:152266396-152591001	1.10778	0.203091	-2.44747	5e-05
XLOC_022248	PLXDC1	17:37213271-37310647	2.34263	0.703584	-1.73533	5e-05
XLOC_011208	PLXNC1	12:94542498-94853764	2.9481	0.617586	-2.25508	5e-05
XLOC_021474	RNF157-AS1	17:74132413-74236454	1.11937	0.00406368	-8.10569	5e-05
XLOC_033522	RNU6-513P,RRP7B	22:42949622-42978044	327.766	7.29643	-5.48933	5e-05
XLOC_003392	TACSTD2	1:59041098-59043166	12.7078	1.79489	-2.82375	5e-05
XLOC_000424	TRNP1	1:27320197-27327389	18.1066	3.69092	-2.29446	5e-05
XLOC_030333	DOCK10	2:225629806-225907162	1.26936	0.331546	-1.93682	0.0001
XLOC_026262	EML2	19:46110251-46148887	9.12657	3.80421	-1.26248	0.0001
XLOC_018638	ITGAX	16:31366454-31394318	14.14	3.86503	-1.87123	0.0001
XLOC_002070	PTPRC	1:198607800-198726545	2.15416	0.618678	-1.79986	0.0001
XLOC_034773	ARL14	3:160394947-160396233	3.04125	0.354056	-3.10261	0.00015
XLOC_001513	PIP5K1A	1:151170424-151222012	6.05082	2.00315	-1.59486	0.00015
XLOC_022844	RHBDF2	17:74466972-74497872	14.9593	5.58517	-1.42137	0.00015
XLOC_057784	TRO	X:54946894-54957864	10.5978	3.51243	-1.59322	0.00015
XLOC_026229	ZNF404	19:44376514-44405957	1.08843	0.230859	-2.23717	0.00015
XLOC_015891	CATSPERB,TC2N	14:92047039-92333880	0.844393	0.223405	-1.91825	0.0002
XLOC_039231	CDH6	5:31094083-31329253	2.38972	0.562836	-2.08606	0.0002
XLOC_012138	CSRNP2	12:51454989-51477447	2.94438	1.09445	-1.42776	0.0002
XLOC_003083	FNDC5	1:33327868-33338083	58.1043	18.8781	-1.62193	0.0002
XLOC_037428	INTU	4:128544425-128647892	0.804105	0.151558	-2.40751	0.0002
XLOC_010741	SPATS2	12:49760366-49921205	3.19102	1.38902	-1.19995	0.0002
XLOC_042013	BTN3A1	6:26402464-26415444	7.24186	2.66267	-1.44349	0.00025
XLOC_005621	CCAR1	10:70480768-70552134	6.6277	2.17756	-1.60579	0.00025
XLOC_033567	CELSR1	22:46756730-46933067	1.9259	0.491913	-1.96906	0.00025
XLOC_013059	PAN3	13:28712642-28869475	3.47767	1.12139	-1.63284	0.00025
XLOC_029828	CYTIP	2:158271130-158345473	2.13664	0.796138	-1.42425	0.0003
XLOC_051707	GBGT1,RALGDS	9:135973106-136039332	24.9239	7.75573	-1.68419	0.0003
XLOC_021794	PIK3R5	17:8782232-8869029	3.33805	1.31381	-1.34525	0.0003
XLOC_018445	ABCC6P1	16:18581769-18609650	22.4071	6.84071	-1.71174	0.00035
XLOC_018546	KIAA0556	16:27561453-27791690	2.74988	0.923882	-1.57359	0.00035
XLOC_048765	RAB11FIP1	8:37716135-37756985	3.82448	1.26739	-1.5934	0.00035
XLOC_033685	SLC6A1	3:11034409-11080933	17.9206	5.60924	-1.67574	0.00035
XLOC_049534	ZC3H3	8:144519824-144623623	32.2197	9.54922	-1.75449	0.00035
XLOC_030008	CERKL,NEUROD1	2:182401402-182545603	1.57523	0.611873	-1.36426	0.0004
XLOC_019580	NPIPB3	16:21413557-21531765	5.89663	2.10464	-1.48632	0.0004
XLOC_051295	SEMA4D	9:91975701-92113045	4.31976	1.68139	-1.3613	0.0004
XLOC_004813	TP53BP2	1:223967600-224033674	5.08366	1.80329	-1.49524	0.0004
XLOC_025172	ZNF331	19:54024234-54083523	8.13148	3.53331	-1.2025	0.0004
XLOC_034364	C3orf52	3:111805181-111852152	0.650909	0.0875	-2.8951	0.00045
XLOC_037104	CXCL6	4:74702213-74714781	2.60142	0.358072	-2.86098	0.00045
XLOC_005067	MIR3916,RP11-488L18.8	1:247353152-247405125	5.82746	1.38392	-2.0741	0.00045
XLOC_019351	PRSS22	16:2902727-2909727	10.6888	0.985487	-3.43912	0.00045
XLOC_039441	PPWD1	5:64859062-64883376	6.83925	2.67779	-1.3528	0.0005
XLOC_024797	SIPA1L3	19:38397867-38699012	2.79815	1.02381	-1.45053	0.0005
XLOC_042938	TNFAIP3	6:138144809-138204449	9.02661	3.09167	-1.5458	0.0005
XLOC_036587	WHSC1	4:1873150-1983934	3.44245	1.59213	-1.11248	0.00055
XLOC_043273	ELOVL2	6:10980991-11078459	11.3988	3.75296	-1.60278	0.0006
XLOC_016549	SPINT1	15:41128005-41150405	11.7609	3.75281	-1.64795	0.0007
XLOC_037147	ANXA3	4:79472672-79531597	2.77467	0.685008	-2.01812	0.00075
XLOC_031921	CLIC6	21:36041687-36090525	3.643	0.569045	-2.67851	0.00075
XLOC_013303	KLF5	13:73629113-73651676	1.43512	0.162279	-3.14463	0.00075
XLOC_043143	MLLT4	6:168227601-168372703	19.7964	8.97511	-1.14124	0.00075
XLOC_042264	PPARD	6:35310334-35395968	11.7595	3.9416	-1.57698	0.00075
XLOC_009828	SYTL2	11:85405266-85522184	2.31665	0.827132	-1.48585	0.00075
XLOC_051262	HNRNPK	9:86582997-86595569	92.9905	37.3662	-1.31535	0.0008
XLOC_058575	MID1	X:10413349-10851773	3.12635	1.08238	-1.53027	0.0008
XLOC_014767	PAPLN	14:73704204-73741348	14.6158	4.62309	-1.6606	0.0008
XLOC_036544	AC024560.2	3:197387435-197392628	6.31167	1.94758	-1.69634	0.00085
XLOC_030760	CBFA2T2	20:32077880-32237842	4.49561	1.6839	-1.41672	0.00085
XLOC_034070	CCDC66	3:56591188-56717265	1.77723	0.565219	-1.65275	0.00085
XLOC_034767	SMC4	3:159943422-160203561	1.33817	0.323939	-2.04647	0.00085
XLOC_020716	WSB1	17:25621101-25640657	29.3297	10.2096	-1.52243	0.00095
XLOC_025590	ADAMTS10	19:8645125-8675620	20.8244	8.02559	-1.3756	0.001
XLOC_026855	FAM179A	2:29179476-29297127	2.11528	0.524398	-2.01211	0.001
XLOC_012750	TBX3	12:115108058-115121969	10.6686	4.30355	-1.30978	0.001
XLOC_041007	CKMT2-AS1	5:80243515-80597379	9.81823	3.47355	-1.49905	0.00105
XLOC_014718	PLEKHH1	14:67913800-68067004	1.49158	0.469771	-1.66681	0.00105
XLOC_041984	SLC17A4	6:25754926-25781419	12.4274	4.22121	-1.5578	0.0011
XLOC_013012	TNFRSF19	13:24144508-24250232	0.720829	0.188028	-1.93871	0.0011
XLOC_059195	ZMAT1	X:101137261-101187004	1.93489	0.636578	-1.60384	0.00115
XLOC_058452	PNMA3	X:152224765-152228827	16.1824	2.41589	-2.7438	0.0012
XLOC_036858	RP11-395I6.3	4:40168294-40169451	3.45223	1.13432	-1.6057	0.0012
XLOC_039878	SLC12A2	5:127419457-127525380	1.50492	0.542574	-1.4718	0.0012
XLOC_033684	SLC6A11	3:10857884-10982419	2.04409	0.444008	-2.2028	0.0012
XLOC_029265	CD8A	2:87011728-87035519	5.42459	1.21299	-2.16095	0.00125
XLOC_039022	FAT1	4:187508936-187647876	14.449	4.174	-1.79146	0.00125
XLOC_017417	GOLGA8A,GOLGA8B	15:34671268-34880704	26.8839	10.8563	-1.30821	0.0013
XLOC_004940	PCNXL2	1:233086350-233431473	1.45523	0.56954	-1.35338	0.0013
XLOC_009605	PITPNM1	11:67259238-67273734	10.6101	4.65144	-1.18969	0.0013
XLOC_046684	SAMD9L	7:92759367-92777682	1.22179	0.424101	-1.52651	0.00135
XLOC_049473	SLA	8:133879202-134147147	5.1584	2.40847	-1.09881	0.00135
XLOC_037240	SMARCAD1	4:95128761-95212443	1.21591	0.348442	-1.80305	0.00135
XLOC_045261	DMTF1	7:86780738-86849903	7.69077	2.74243	-1.48767	0.0014
XLOC_048702	DUSP4	8:29190580-29208185	0.900968	0.188714	-2.25527	0.0014
XLOC_011489	KNTC1	12:123011792-123215390	5.49136	1.72825	-1.66785	0.0014
XLOC_012831	RSRC2	12:122989189-123011547	9.49553	3.73369	-1.34665	0.00145
XLOC_045171	CLDN4	7:73213871-73247014	11.6754	2.86354	-2.0276	0.0015
XLOC_023608	PPP4R1	18:9546788-9615238	8.19292	4.09441	-1.00072	0.0015
XLOC_042356	PTK7	6:43044005-43129457	4.69695	1.78793	-1.39343	0.0015
XLOC_003382	C1orf168	1:57184476-57285369	7.87471	2.65291	-1.56965	0.00155
XLOC_003560	MCOLN2	1:85391267-85462796	1.66997	0.229159	-2.86541	0.00155
XLOC_002969	STMN1	1:26210671-26233482	23.7471	9.13922	-1.37761	0.00155
XLOC_058422	MAMLD1	X:149529688-149682448	1.78393	0.578458	-1.62477	0.0016
XLOC_005634	HKDC1	10:70975088-71027904	12.1357	5.46959	-1.14975	0.00165
XLOC_011217	VEZT	12:95611521-95696566	4.01566	1.94968	-1.0424	0.00165
XLOC_003836	IGSF3	1:117117030-117210375	1.73618	0.361218	-2.26497	0.0017
XLOC_003748	EPS8L3	1:110254863-110318050	3.03374	0.595115	-2.34986	0.00175
XLOC_049231	NIPAL2	8:99202060-99306621	3.55248	1.49788	-1.24591	0.0018
XLOC_030085	STK17B	2:196998289-197041227	0.917057	0.337367	-1.44269	0.0018
XLOC_039959	TGFBI	5:135364583-135399507	291.074	112.801	-1.36761	0.00185
XLOC_040167	ITK	5:156512842-156682201	1.01288	0.232781	-2.12142	0.0019
XLOC_030868	L3MBTL1	20:42136319-42179590	1.53907	0.714181	-1.1077	0.0019
XLOC_014764	RBM25	14:73525138-73588122	12.029	4.54994	-1.4026	0.0019
XLOC_059209	BEX1	X:102317578-102319168	40.209	13.6351	-1.56019	0.002
XLOC_058318	DDX26B	X:134654007-134716435	2.81237	0.600317	-2.22799	0.002
XLOC_026715	GREB1	2:11674241-11782914	1.70746	0.561774	-1.60379	0.002
XLOC_040086	TCERG1	5:145826873-145891524	6.74655	2.54978	-1.40378	0.00205
XLOC_043342	DCDC2	6:24171983-24358512	4.14167	1.0841	-1.93372	0.0021
XLOC_048488	SGK223	8:8175257-8244008	2.57194	0.537113	-2.25956	0.0021
XLOC_036046	DZIP1L	3:137780831-137834660	1.07523	0.4238	-1.34319	0.00215
XLOC_005157	PFKFB3	10:6186880-6277495	7.45467	1.97705	-1.9148	0.00215
XLOC_015888	CCDC88C	14:91737666-91884188	3.1464	1.35951	-1.21062	0.0022
XLOC_040245	GABRP	5:170174050-170241051	0.86874	0.224033	-1.95521	0.00225
XLOC_015548	ERO1L	14:53106633-53162618	5.35516	2.16111	-1.30915	0.0023
XLOC_000235	FBLIM1	1:16083101-16113089	8.12794	3.78048	-1.10432	0.0023
XLOC_007559	NAV2	11:19372270-20143144	12.7096	5.5684	-1.19059	0.0023
XLOC_045955	PDGFA	7:536894-559933	8.20033	2.84177	-1.52889	0.00235
XLOC_007464	WEE1	11:9595227-9615004	12.0024	4.11313	-1.54501	0.00235
XLOC_027276	KDM3A	2:86667769-86719839	6.44899	2.67819	-1.26782	0.0024
XLOC_058832	PCSK1N	X:48689503-48694035	147.215	20.2408	-2.86258	0.0024
XLOC_024925	ZNF222,ZNF223,ZNF284	19:44529493-44593766	2.37328	0.774054	-1.61638	0.0025
XLOC_001444	NBPF15	1:148555978-148596267	2.40529	0.527615	-2.18866	0.00255
XLOC_023997	TMX3	18:66340924-66722426	4.35715	1.87502	-1.21648	0.0026
XLOC_002040	RGS1	1:192544856-192549161	9.6903	3.3278	-1.54197	0.00265
XLOC_035304	CLASP2	3:33537736-33759848	1.56241	0.789073	-0.985547	0.0027
XLOC_030851	PLCG1	20:39657457-39946312	13.7847	4.32918	-1.6709	0.0027
XLOC_029038	XPO1	2:61698322-61765761	11.052	5.35704	-1.04481	0.0027
XLOC_044259	CTGF	6:132269315-132398533	27.0778	8.8541	-1.61269	0.00275
XLOC_050419	CNTRL	9:123837140-123939888	0.931512	0.330438	-1.49519	0.0028
XLOC_039979	KDM3B	5:137688284-137772717	3.34326	1.46453	-1.19082	0.00285
XLOC_028070	PMS1	2:190649106-190742355	4.71606	1.91555	-1.29982	0.00285
XLOC_041122	CHD1	5:98190907-98262240	4.67098	1.81602	-1.36294	0.0029
XLOC_018457	TMC5	16:19421817-19510435	4.67233	0.746535	-2.64586	0.0029
XLOC_017412	KATNBL1	15:34432874-34502297	2.83101	1.37805	-1.03869	0.00295
XLOC_008012	NAA40	11:63706430-63724800	3.85152	1.64131	-1.23058	0.003
XLOC_030818	SRC	20:35973087-36034453	8.31792	3.65606	-1.18593	0.00305
XLOC_024476	SIN3B	19:16940210-16991164	21.0005	10.0565	-1.0623	0.0031
XLOC_029412	AC159540.1	2:98081082-98100408	15.3391	5.98908	-1.3568	0.00315
XLOC_036158	GPR171	3:150803483-151176497	1.23041	0.0408175	-4.91381	0.0032
XLOC_012829	ZCCHC8	12:122957416-122985518	6.61366	2.55591	-1.37161	0.0032
XLOC_031040	GNAS	20:57393973-57486247	291.865	131.243	-1.15306	0.0033
XLOC_026448	ZNF432,ZNF841	19:52534631-52599018	1.70884	0.75969	-1.16953	0.0033
XLOC_023846	PSTPIP2	18:43563501-43652238	5.90643	1.87664	-1.65414	0.00335
XLOC_033905	NKTR	3:42589460-42709072	5.37946	2.01669	-1.41547	0.0034
XLOC_024460	TPM4	19:16177830-16213813	39.9929	17.8431	-1.16438	0.0035
XLOC_030045	COL5A2	2:189896621-190044605	6.39979	2.80986	-1.18753	0.00355
XLOC_049403	ATAD2	8:124332089-124428590	1.82969	0.806318	-1.18218	0.0036
XLOC_010543	IAPP	12:21417533-21572528	1.3674	0.318496	-2.10209	0.00365
XLOC_058490	PLXNA3	X:153686620-153701989	23.5471	9.67892	-1.28263	0.00375
XLOC_009754	WNT11	11:75897368-75921780	51.3319	22.4069	-1.19591	0.0038
XLOC_050179	SPIN1	9:91003333-91093609	2.86025	1.11316	-1.36148	0.0039
XLOC_025594	ZNF558	19:8920379-8943004	2.47164	0.96555	-1.35605	0.0039
XLOC_001231	CD53	1:111415774-111442550	16.3687	5.88405	-1.47606	0.00395
XLOC_044788	CREB5	7:28338939-28865511	5.01746	0.613699	-3.03135	0.004
XLOC_032066	DIP2A	21:47878811-47989926	5.92093	2.47625	-1.25766	0.004
XLOC_011285	TDG	12:104359581-104382652	3.37933	1.37949	-1.29261	0.004
XLOC_022331	KRT19	17:39679868-39684560	63.4689	24.8396	-1.35341	0.00405
XLOC_012116	RACGAP1	12:50360976-50426919	1.42554	0.880244	-0.695534	0.00405
XLOC_017299	HERC2P2	15:23282280-23378228	9.54979	3.6471	-1.38872	0.0041
XLOC_020828	LRRC37B	17:30334890-30380523	3.39475	1.30672	-1.37735	0.00415
XLOC_019586	RRN3P1	16:21807950-21831731	9.02965	3.59534	-1.32854	0.0042
XLOC_004589	KIF21B	1:200938519-200992828	0.811934	0.327058	-1.31182	0.00435
XLOC_006019	ADD3	10:111756125-111895323	3.09209	1.42616	-1.11645	0.0044
XLOC_033328	LIF	22:30635182-30642987	5.28738	0.834402	-2.66374	0.0044
XLOC_022471	OSBPL7	17:45884737-45899200	4.74319	1.97917	-1.26096	0.0044
XLOC_045153	SBDSP1	7:72300003-72307909	6.0705	2.19349	-1.46859	0.00455
XLOC_023013	TGIF1	18:3411605-3458409	19.807	8.64926	-1.19536	0.00485
XLOC_024354	ZNF440	19:11925098-11946016	0.778374	0.262547	-1.56788	0.00485
XLOC_036421	IGF2BP2	3:185361526-185542844	5.16929	2.27328	-1.18519	0.00505
XLOC_000478	PTPRU	1:29563027-29653325	3.57863	1.63123	-1.13345	0.0051
XLOC_040246	RANBP17	5:170288873-170727019	2.79038	0.867222	-1.68599	0.00515
XLOC_011469	RP11-340F14.5	12:121625358-121625835	13.9022	3.45552	-2.00833	0.00515
XLOC_011100	ZDHHC17	12:77157367-77247476	2.16104	0.992409	-1.12272	0.0052
XLOC_001126	PALMD	1:100111498-100160097	12.0031	5.18412	-1.21123	0.00525
XLOC_041524	ZNF300	5:150226084-150284545	0.922523	0.203255	-2.18229	0.00525
XLOC_035630	FRMD4B	3:69219140-69591734	4.78892	1.91976	-1.31877	0.00535
XLOC_041748	HNRNPH1	5:179041178-179061785	85.0883	35.629	-1.25591	0.00535
XLOC_019001	NFAT5	16:69598996-69738569	10.2442	4.03354	-1.34469	0.0054
XLOC_021854	CDRT4,TVP23C,TVP23C-CDRT4	17:15339331-15466909	8.34966	3.95647	-1.0775	0.0055
XLOC_027951	ITGA6	2:173292081-173489823	2.05702	0.867399	-1.24579	0.0055
XLOC_013785	KIAA0226L	13:46916138-47012325	1.77035	0.68525	-1.36934	0.0055
XLOC_045754	TRBV28	7:142428483-142428984	1.9587	0.0378317	-5.69416	0.0055
XLOC_026026	DMKN	19:35988121-36004560	35.6493	17.3733	-1.037	0.00555
XLOC_029915	METTL8	2:172173918-172341562	0.955869	0.414196	-1.2065	0.00565
XLOC_046122	TRA2A	7:23544398-23571660	26.6981	12.8969	-1.04972	0.00565
XLOC_046673	KRIT1	7:91828282-91875480	4.87449	1.84693	-1.40012	0.0057
XLOC_032264	PAXBP1	21:34100425-34144169	5.25015	2.20456	-1.25187	0.0057
XLOC_005560	BICC1	10:60272899-60591195	2.07992	0.436246	-2.25331	0.00575
XLOC_020964	MSL1	17:38278550-38293042	22.6758	9.92744	-1.19166	0.0058
XLOC_003030	SRSF4	1:29474254-29508499	34.0125	16.4306	-1.04967	0.00585
XLOC_017620	DMXL2	15:51706293-51915030	4.36788	1.59304	-1.45515	0.00605
XLOC_011241	TMPO	12:98906750-98944157	6.48069	2.89063	-1.16477	0.00605
XLOC_049646	UHRF2	9:6413150-6507054	5.20586	2.5057	-1.05492	0.00605
XLOC_049492	COL22A1	8:139600477-139926249	15.6624	1.25154	-3.64552	0.00615
XLOC_047512	DOCK5	8:25042237-25275598	7.03517	3.51619	-1.00057	0.0063
XLOC_011596	ZNF140	12:133656423-133684130	4.26309	1.98741	-1.10101	0.0063
XLOC_041274	ZNF608	5:123972607-124084500	1.43984	0.526732	-1.45077	0.0063
XLOC_006161	PTPRE	10:129705324-129884119	1.11612	0.466378	-1.25892	0.00635
XLOC_008198	INPPL1	11:71934744-71956708	24.2831	11.8403	-1.03625	0.00645
XLOC_028546	SH3YL1	2:217729-278283	7.08747	2.92934	-1.27469	0.00645
XLOC_049823	DNAJB5	9:34989637-34998897	2.17472	0.825348	-1.39776	0.00655
XLOC_030096	SF3B1	2:198254507-198299815	51.3152	21.7608	-1.23765	0.00655
XLOC_018296	TNFRSF12A	16:3064712-3072384	146.344	63.3468	-1.20801	0.00655
XLOC_011760	OLR1	12:10310901-10344400	0.698855	0.106571	-2.71317	0.0067
XLOC_042878	AKAP7	6:131456805-131604675	5.48077	2.48171	-1.14304	0.0068
XLOC_021080	DBF4B	17:42785975-42829632	1.5468	0.620076	-1.31877	0.00685
XLOC_000525	ADC	1:33546704-33586131	1.09042	0.529475	-1.04225	0.0069
XLOC_041922	CAP2	6:17393446-17558023	1.24548	0.245267	-2.34428	0.0069
XLOC_050368	UGCG	9:114659045-114697649	6.02727	2.5774	-1.22559	0.0069
XLOC_010972	MON2	12:62860596-62991363	3.98959	1.61265	-1.30681	0.00695
XLOC_057766	RP11-258C19.7	X:53198278-53200096	2.76616	1.05242	-1.39417	0.00705
XLOC_044248	SAMD3	6:130334843-130686570	2.37569	0.860265	-1.4655	0.00705
XLOC_035773	CBLB	3:105374304-105588396	4.16768	1.55482	-1.42249	0.00715
XLOC_050906	SMU1	9:33041761-33076665	12.2751	4.79794	-1.35525	0.00715
XLOC_022289	KRT23	17:39077681-39132178	7.46904	0.860345	-3.11794	0.0072
XLOC_057357	AKAP17A	X:1710485-1721407	29.1809	13.4509	-1.11732	0.00725
XLOC_000484	MATN1-AS1	1:31184123-31199674	1.0904	0.255951	-2.09092	0.00725
XLOC_034741	TIPARP	3:156389650-156424559	4.35056	1.5369	-1.50118	0.00725
XLOC_002222	TRAF5	1:211499956-211548288	2.28789	0.899282	-1.34717	0.00735
XLOC_040385	CNOT6	5:179921411-180005405	1.08458	0.474963	-1.19125	0.0074
XLOC_025971	ANKRD27	19:33087912-33169206	2.81732	1.02551	-1.45798	0.00745
XLOC_039271	IL7R	5:35852796-35879705	0.95449	0.448154	-1.09073	0.0075
XLOC_033860	OXSR1	3:38206579-38296979	3.33452	1.53272	-1.12139	0.0075
XLOC_002925	ZNF436	1:23685940-23698332	3.52612	0.776903	-2.18228	0.0075
XLOC_043655	MDGA1	6:37600283-37667082	0.860391	0.212703	-2.01615	0.00755
XLOC_001986	LAMC2	1:183155372-183214035	1.76199	0.26756	-2.71927	0.0076
XLOC_001690	PYHIN1	1:158900585-158946844	1.63623	0.338405	-2.27356	0.0076
XLOC_028347	SLC4A3	2:220492048-220506702	1.76284	0.622126	-1.50262	0.0076
XLOC_034942	VPS8	3:184529930-184770402	7.38916	4.06221	-0.863145	0.0076
XLOC_057683	CCDC120	X:48911100-48927509	8.33114	3.51634	-1.24444	0.00765
XLOC_051762	INPP5E	9:139323070-139334274	7.12675	3.23422	-1.13983	0.00805
XLOC_030478	PASK	2:242045513-242123067	4.04545	1.23727	-1.70914	0.00805
XLOC_045982	CARD11	7:2945774-3083579	4.33272	1.20174	-1.85014	0.00815
XLOC_028453	DGKD	2:234263152-234380750	7.20371	3.90778	-0.882393	0.00815
XLOC_057398	MSL3	X:11776277-11793870	7.08265	3.3737	-1.06996	0.00815
XLOC_022250	CACNB1	17:37329542-37353956	1.81403	0.670034	-1.4369	0.0082
XLOC_057782	MAGED2	X:54834031-54842445	52.1284	25.7162	-1.01939	0.0082
XLOC_028997	CCDC88A	2:55514977-55647057	1.26443	0.477528	-1.40484	0.00825
XLOC_039057	CTD-2228K2.7	5:473350-524447	29.4812	13.4137	-1.13609	0.0083
XLOC_000244	CLCNKA	1:16340522-16360545	5.87159	1.57476	-1.89862	0.00835
XLOC_051706	TSC1	9:135766734-135820020	3.99232	2.07691	-0.942793	0.0085
XLOC_005636	TSPAN15	10:71211228-71267425	4.98814	2.03686	-1.29216	0.0085
XLOC_026988	GTF2A1L,STON1,STON1-GTF2A1L	2:48756521-49003654	1.15012	0.493726	-1.22	0.0086
XLOC_059436	FAM122B	X:133903595-133988640	3.03298	1.11184	-1.44779	0.00865
XLOC_000729	SLC5A9	1:48688356-48714316	16.6893	6.80454	-1.29435	0.00865
XLOC_005066	RP11-488L18.10	1:247350582-247351828	3.02736	0.814377	-1.89429	0.0087
XLOC_008847	ZNF195	11:3357950-3400448	3.00782	1.72241	-0.804295	0.0087
XLOC_041701	RNF44	5:175953697-175965026	4.9139	2.31357	-1.08675	0.00875
XLOC_025619	FBXL12	19:9920942-9938492	12.5343	5.7317	-1.12885	0.00885
XLOC_041009	ACOT12	5:80625823-80689998	31.7279	15.5241	-1.03124	0.0089
XLOC_023378	ZNF532	18:56529831-56653712	1.42539	0.74138	-0.943074	0.0089
XLOC_057807	ZXDB	X:57618268-57623906	0.95584	0.351744	-1.44224	0.0089
XLOC_019162	GSE1	16:85645014-85784735	6.91394	3.43774	-1.00805	0.0091
XLOC_017745	PIF1	15:65107830-65117867	2.40746	0.9142	-1.39693	0.0091
XLOC_031985	FAM3B	21:42676138-42729358	20.8244	7.2608	-1.52007	0.00925
XLOC_040120	HMGXB3	5:149340299-149432386	6.35611	2.17838	-1.54489	0.00925
XLOC_013226	HNRNPA1L2	13:53191604-53217919	2.5053	0.603108	-2.05449	0.00925
XLOC_008979	STK33	11:8413417-8615836	0.771496	0.1543	-2.32193	0.00925
XLOC_005522	AGAP6	10:51748077-51770259	7.39995	3.2533	-1.18561	0.00935
XLOC_050163	DAPK1	9:90112142-90323548	16.9305	7.14059	-1.24551	0.00935
XLOC_031357	NINL	20:25433340-25566153	7.72099	3.23624	-1.25447	0.0094
XLOC_031670	PMEPA1	20:56223447-56286592	2.52664	1.04955	-1.26745	0.0094
XLOC_034624	SLC25A36	3:140660671-140698775	0.805933	0.374307	-1.10644	0.00945
XLOC_018524	TNRC6A	16:24741015-24838953	15.1068	7.44264	-1.02131	0.00945
XLOC_026230	ZNF45	19:44406152-44439430	0.825683	0.324739	-1.34631	0.0095
XLOC_043066	SCAF8,TIAM2	6:155054458-155635627	2.29316	1.09664	-1.06425	0.0096
XLOC_036021	AMOTL2	3:134070693-134094321	3.02938	1.48337	-1.03014	0.00965
XLOC_034343	DZIP3	3:108308528-108413693	1.17049	0.501484	-1.22284	0.00965
XLOC_009264	AGBL2	11:47681142-47736941	2.27241	0.840474	-1.43495	0.0097
XLOC_058652	SMPX	X:21724089-21776281	2.19667	0.701012	-1.64781	0.00975
XLOC_045850	KRBA1	7:149411871-149431664	4.39585	1.94112	-1.17925	0.00985
XLOC_030594	SNAP25	20:9966735-10349424	3.10274	0.66938	-2.21264	0.01015
XLOC_041734	ZNF354A	5:178138592-178157703	1.26563	0.419066	-1.59461	0.01015
XLOC_041884	EDN1	6:12290595-12297427	1.27348	0.37942	-1.7469	0.01025
XLOC_027460	IL18RAP	2:103035148-103069025	2.15894	0.827608	-1.38331	0.0103
XLOC_048275	PHF20L1	8:133787617-133861052	1.62222	0.860003	-0.915554	0.01045
XLOC_019238	GAS8	16:90071272-90114181	9.61629	3.52668	-1.44717	0.0107
XLOC_058807	ZNF182,ZNF630	X:47696300-47931025	1.75932	0.745912	-1.23794	0.01075
XLOC_031627	NFATC2	20:50003493-50179370	2.31647	0.973807	-1.25022	0.0109
XLOC_003127	CSF3R	1:36931643-36948879	54.9621	20.6153	-1.41472	0.01095
XLOC_034608	FAIM	3:138327447-138352218	3.30755	1.15978	-1.51191	0.01095
XLOC_020110	AC010547.9,ZNF19,ZNF23	16:71481499-71598992	4.46246	2.42184	-0.881731	0.011
XLOC_024505	ARRDC2	19:18111940-18124911	37.2234	18.8014	-0.985368	0.011
XLOC_031154	C20orf194	20:3229950-3388272	1.19262	0.450429	-1.40476	0.011
XLOC_037210	SPP1	4:88896818-88904562	16.6681	4.41748	-1.9158	0.0111
XLOC_002834	EPHA2	1:16450831-16483824	20.8471	9.51346	-1.1318	0.0112
XLOC_031576	ZNF334	20:45129700-45142198	1.4955	0.362508	-2.04455	0.0112
XLOC_001599	ATP8B2	1:154298028-154323783	3.06974	1.0605	-1.53338	0.01125
XLOC_038364	TMEM150C	4:83404322-83483510	3.98547	1.94244	-1.03688	0.0113
XLOC_034913	YEATS2	3:183415605-183530413	1.61334	0.753862	-1.09768	0.0113
XLOC_006614	AGAP8	10:51224680-51371338	0.977966	0.298383	-1.71262	0.01135
XLOC_031954	AP001421.1,DYRK1A	21:38737778-38889753	2.51751	1.21241	-1.05412	0.0114
XLOC_039015	SORBS2	4:186506597-186877806	11.8524	6.49873	-0.866945	0.0115
XLOC_019367	ZNF200	16:3238211-3286221	1.43331	0.626749	-1.19339	0.0116
XLOC_036401	ABCC5	3:183637721-183735803	8.60069	4.06934	-1.07966	0.0117
XLOC_043458	GABBR1,UBD	6:29523291-29601753	656.239	256.307	-1.35635	0.01175
XLOC_046136	OSBPL3	7:24836157-25021253	2.11759	0.741745	-1.51343	0.01185
XLOC_035864	TMEM39A	3:119148346-119187677	3.30901	1.71641	-0.947009	0.0119
XLOC_003132	MEAF6	1:37958175-37980375	12.2713	5.66901	-1.11412	0.012
XLOC_009401	LPXN	11:58294343-58345693	7.68459	3.41079	-1.17186	0.0121
XLOC_013032	NUPL1	13:25875661-25923938	1.7701	0.87261	-1.02042	0.0121
XLOC_037436	RP11-420A23.1	4:129213905-129440549	1.40923	0.5184	-1.44277	0.0122
XLOC_010995	RASSF3	12:65004292-65091347	2.6657	1.20223	-1.1488	0.0123
XLOC_043787	PKHD1	6:51464520-51952423	1.10535	0.52033	-1.08701	0.0124
XLOC_034720	RAP2B	3:152880028-152886265	1.49405	0.581244	-1.36201	0.0124
XLOC_049551	NRBP2	8:144915439-144924200	58.5115	28.5708	-1.03418	0.0125
XLOC_016781	TPM1	15:63334830-63364114	56.5458	26.2509	-1.10705	0.01255
XLOC_008751	NTM	11:131240372-132206716	1.01453	0.226562	-2.16283	0.0127
XLOC_025280	AC020922.1,SUV420H2	19:55851220-55859488	13.8862	6.99214	-0.989846	0.01275
XLOC_028870	DHX57	2:39024870-39103075	2.50033	1.13183	-1.14347	0.01275
XLOC_018966	FAM65A	16:67552320-67580691	18.7112	9.24179	-1.01766	0.01275
XLOC_049552	EPPK1	8:144939496-144952632	3.47478	0.967933	-1.84394	0.0128
XLOC_016406	HERC2P9	15:28834637-28930410	1.9821	0.79257	-1.32242	0.01285
XLOC_022997	NDC80	18:2571509-2616634	1.49267	0.582999	-1.35633	0.01285
XLOC_045296	CCDC132	7:92861652-92988338	2.35515	1.04135	-1.17736	0.0129
XLOC_031448	RBM39	20:34291530-34330234	96.8828	51.9079	-0.900286	0.0129
XLOC_035687	ROBO1	3:78646389-79816965	2.21909	1.08058	-1.03816	0.01295
XLOC_035843	KIAA1407	3:113666747-113807269	0.784986	0.247321	-1.66628	0.01315
XLOC_001189	PRPF38B	1:109234944-109244425	6.37717	3.04534	-1.06631	0.0132
XLOC_023911	CCDC68	18:52568739-52626739	1.15869	0.524869	-1.14246	0.0134
XLOC_043979	KIAA1009	6:84833959-84937353	0.996642	0.364964	-1.44932	0.0134
XLOC_007122	KIAA1598	10:118592511-118886097	4.12695	1.97568	-1.06273	0.0134
XLOC_009265	FNBP4	11:47738071-47788995	12.5937	5.68543	-1.14736	0.0136
XLOC_009523	CDC42BPG	11:64590858-64612041	1.20788	0.456575	-1.40355	0.01365
XLOC_014113	DCUN1D2	13:114110133-114145267	4.495	2.31985	-0.954286	0.01365
XLOC_019246	RHBDF1	16:108057-126354	20.9247	8.30848	-1.33255	0.0138
XLOC_030866	SRSF6	20:42086567-42092245	38.6716	18.9549	-1.02871	0.0139
XLOC_059363	TENM1	X:123093082-124097666	2.12201	0.773366	-1.45621	0.01395
XLOC_000138	SLC25A33	1:9599540-9645237	5.57404	2.84133	-0.972158	0.014
XLOC_058835	PIM2	X:48770458-48776301	9.12453	4.22735	-1.11	0.0141
XLOC_017638	FAM214A	15:52870038-53002014	7.31415	3.40947	-1.10114	0.0142
XLOC_030908	UBE2C	20:44441214-44445596	13.5382	5.04369	-1.42449	0.0142
XLOC_038368	SCD5	4:83550691-83720010	1.24452	0.292465	-2.08926	0.01425
XLOC_049454	FAM49B	8:130844546-131029375	2.64131	1.33638	-0.982926	0.0143
XLOC_000929	SRSF11	1:70671364-70718735	22.4124	10.7963	-1.05377	0.0143
XLOC_030743	RP5-1085F17.3	20:31444847-31446557	4.6058	2.10842	-1.12729	0.0145
XLOC_011520	AACS	12:125549924-125627873	2.82267	1.31683	-1.09999	0.01465
XLOC_045144	AUTS2	7:69063904-70258054	5.48428	2.9857	-0.877234	0.01465
XLOC_047847	CSPP1	8:67876333-68255912	1.79457	0.444862	-2.01221	0.01465
XLOC_045503	TES	7:115850546-116148595	3.42577	0.995043	-1.7836	0.01465
XLOC_047282	ARHGEF10	8:1772141-1906807	0.987688	0.48952	-1.01269	0.01485
XLOC_026303	BBC3	19:47724080-47736023	8.31107	3.02088	-1.46006	0.01485
XLOC_002896	EIF4G3	1:21132962-21503377	6.08588	3.01406	-1.01376	0.0149
XLOC_047506	ADAM28	8:24151552-24769586	0.722394	0.308382	-1.22807	0.015
XLOC_045886	GALNT11	7:151722758-151819425	2.97355	1.42634	-1.05987	0.015
XLOC_017058	ALPK3	15:85359910-85416713	3.40764	1.60587	-1.08542	0.01505
XLOC_048983	PDE7A	8:66556968-66754557	2.2694	0.597278	-1.92583	0.01505
XLOC_001021	CYR61	1:86046443-86049645	36.1929	18.0609	-1.00283	0.01515
XLOC_016628	C15orf48	15:45722726-45878488	3.58397	1.26589	-1.5014	0.0152
XLOC_025170	ZNF813	19:53970988-54015941	5.07402	1.69408	-1.58263	0.0153
XLOC_023411	KIAA1468	18:59854490-59974355	3.38568	1.56931	-1.10932	0.01535
XLOC_004051	RFX5	1:151313115-151320503	2.50463	1.42477	-0.813867	0.0154
XLOC_025670	ZNF44	19:12305829-12405702	7.7882	3.82627	-1.02535	0.0154
XLOC_042016	BTN2A1	6:26458149-26476849	5.32904	2.29771	-1.21368	0.01555
XLOC_028039	DNAJC10	2:183580998-183659191	5.4977	2.68828	-1.03215	0.01565
XLOC_035828	C3orf17	3:112709293-112902148	5.50087	2.7002	-1.02659	0.01575
XLOC_027835	FMNL2	2:153191750-153506348	1.72432	0.58435	-1.56112	0.0158
XLOC_030117	PPIL3	2:201735629-201754026	6.90517	3.33252	-1.05106	0.0159
XLOC_040238	DOCK2	5:169064250-169510386	2.09472	1.05989	-0.98284	0.01595
XLOC_050309	ZNF189	9:104161154-104172942	3.80558	1.76915	-1.10506	0.01595
XLOC_050501	RP11-203J24.8	9:130696781-130742792	6.11883	1.64842	-1.89217	0.016
XLOC_059437	MOSPD1	X:134021655-134049297	4.72624	2.14445	-1.14008	0.01605
XLOC_034872	MFN1	3:179065479-179112719	2.86379	1.47744	-0.954823	0.0161
XLOC_008558	AP006216.10	11:116644104-116644921	5.76412	1.41133	-2.03005	0.01615
XLOC_036211	CCNL1	3:156864296-156878549	47.5938	23.015	-1.0482	0.01625
XLOC_041738	GRM6	5:178396390-178423207	1.57483	0.133144	-3.56414	0.0163
XLOC_010247	PRDM10	11:129769600-129872730	0.771852	0.35898	-1.10442	0.01635
XLOC_014953	BDKRB1,BDKRB2,RP11-404P21.8	14:96671015-96735304	2.36485	0.493875	-2.25953	0.0165
XLOC_058424	MTMR1	X:149861434-149933576	2.3011	1.17741	-0.966706	0.01655
XLOC_031937	DOPEY2	21:37529079-37666572	1.06998	0.495833	-1.10966	0.01665
XLOC_013433	TPP2	13:103249352-103331521	7.37178	3.57069	-1.04581	0.0167
XLOC_043327	MBOAT1	6:20100934-20317970	3.40009	1.37304	-1.3082	0.01685
XLOC_005849	BTAF1	10:93683525-93790082	1.53274	0.68188	-1.16852	0.01705
XLOC_045225	PTPN12	7:77166591-77269388	2.83949	1.21334	-1.22665	0.01705
XLOC_032573	HIC2	22:21771692-21805752	1.21136	0.540693	-1.16375	0.0171
XLOC_025661	ZNF823	19:11832079-11849824	1.47718	0.505319	-1.54758	0.0171
XLOC_000931	CTH	1:70876900-70905534	22.1817	10.1165	-1.13266	0.01715
XLOC_013602	CENPJ	13:25457170-25497018	1.32521	0.553297	-1.26009	0.0173
XLOC_030328	SERPINE2	2:224839828-224904036	4.52997	1.97385	-1.19849	0.0173
XLOC_040946	POC5	5:74969948-75013313	1.49345	0.701451	-1.09023	0.01735
XLOC_044066	CCNC	6:99990255-100016972	8.43143	4.48749	-0.909869	0.0174
XLOC_005523	FAM21A	10:51827647-51893269	1.15706	0.514074	-1.17042	0.0174
XLOC_034410	POGLUT1	3:119187784-119213555	2.35454	1.22479	-0.942913	0.0176
XLOC_051523	AKNA	9:117096435-117156685	12.3561	6.48446	-0.930163	0.01765
XLOC_002863	RCC2	1:17733255-17766220	7.62204	3.4366	-1.14919	0.01775
XLOC_006553	AGAP4	10:46321041-46349323	0.799362	0.307342	-1.379	0.01785
XLOC_039482	SMN2	5:69345349-69374349	2.06504	0.905841	-1.18884	0.01785
XLOC_044598	TTYH3	7:2671584-2704436	17.2088	9.22959	-0.898807	0.01795
XLOC_026461	ZNF83	19:53091757-53193749	6.31739	3.44899	-0.873155	0.01805
XLOC_029381	LINC00342	2:96472865-96481963	5.78057	2.78884	-1.05155	0.01825
XLOC_020972	RARA	17:38465443-38513094	23.5478	10.7492	-1.13137	0.01825
XLOC_018428	ABCC1	16:16043433-16236931	2.1995	1.19012	-0.886071	0.0187
XLOC_001707	FCRL6	1:159770300-159786041	1.88689	0.656003	-1.52424	0.01875
XLOC_058849	FOXP3	X:49091926-49121288	19.2982	2.80525	-2.78227	0.01875
XLOC_001691	IFI16	1:158969757-159024945	9.32822	4.04581	-1.20517	0.01875
XLOC_020356	RAP1GAP2	17:2680349-2941033	1.96211	0.3189	-2.62123	0.01875
XLOC_059191	ARMCX2	X:100910266-100914876	1.88635	0.921043	-1.03426	0.0188
XLOC_034056	PRKCD	3:53190024-53226733	5.96736	2.97064	-1.00632	0.0188
XLOC_003328	ZCCHC11	1:52870235-53019159	11.694	3.71668	-1.65369	0.01885
XLOC_037357	ANK2	4:113739264-114304896	0.686395	0.314615	-1.12545	0.0189
XLOC_040311	FAM153B	5:175476680-175559261	1.12314	0.0828287	-3.76126	0.01895
XLOC_004107	S100A14	1:153586730-153589462	17.9684	8.70336	-1.04582	0.01905
XLOC_043276	NEDD9	6:11173684-11382581	12.1676	5.92992	-1.03696	0.0191
XLOC_003845	VTCN1	1:117686208-117753556	2.98821	0.856363	-1.80299	0.0191
XLOC_038184	HOPX	4:57514154-57548065	3.2058	1.00916	-1.66752	0.01915
XLOC_025666	CTD-2006C1.10,ZNF433,ZNF878	19:12098431-12167127	1.22063	0.574882	-1.08629	0.0192
XLOC_001414	BCL9	1:147013181-147098017	0.980858	0.456286	-1.10411	0.0193
XLOC_015309	ACIN1	14:23527772-23569665	50.9442	25.7531	-0.984171	0.01945
XLOC_042012	BTN2A2	6:26383323-26395102	2.26052	1.19591	-0.918549	0.01965
XLOC_000223	TMEM51	1:15479027-15546976	4.62298	1.88172	-1.29677	0.01965
XLOC_014351	TRAC	14:23016446-23021097	10.3716	3.31548	-1.64535	0.0197
XLOC_057442	SCML1	X:17755587-17773105	6.04121	2.66723	-1.1795	0.0198
XLOC_015241	TEP1	14:20833825-20881588	5.36796	2.61078	-1.03989	0.0198
XLOC_012974	ZMYM2	13:20532809-20665968	5.79228	2.82038	-1.03824	0.0198
XLOC_049468	LRRC6	8:133584319-133687838	1.43744	0.490369	-1.55157	0.0199
XLOC_036859	RHOH	4:40192672-40248587	0.99423	0.384366	-1.3711	0.01995
XLOC_044272	SLC18B1	6:133090508-133119701	3.66907	1.96521	-0.900731	0.02
XLOC_004359	SLC19A2	1:169433146-169455241	4.60459	2.15396	-1.09608	0.02
XLOC_031655	AURKA	20:54944444-54967393	2.6321	1.13308	-1.21597	0.02005
XLOC_042069	PGBD1	6:28249313-28270326	1.38299	0.605379	-1.19188	0.02005
XLOC_013802	RCBTB2	13:49063094-49107369	2.92423	1.39385	-1.06899	0.02005
XLOC_040055	RELL2	5:141016516-141030986	1.41323	0.369409	-1.9357	0.02005
XLOC_007942	MS4A1	11:60223224-60238233	1.71223	0.63467	-1.43179	0.0201
XLOC_011929	CAPRIN2	12:30862485-30907885	5.66469	2.97104	-0.931029	0.02015
XLOC_035902	CCDC14	3:123616151-123680564	7.58531	3.37832	-1.1669	0.02015
XLOC_002634	CCNL2	1:1321090-1334708	144.509	73.2193	-0.980865	0.02025
XLOC_001191	STXBP3	1:109289295-109352148	2.31612	1.00346	-1.20673	0.0205
XLOC_021037	AOC4P	17:41017938-41026386	4.97454	1.90193	-1.3871	0.0206
XLOC_058466	DUSP9	X:152907945-152916781	5.74363	2.31538	-1.31071	0.0207
XLOC_041696	RP11-844P9.2	5:175564159-175626298	1.65805	0.383022	-2.11398	0.0207
XLOC_037700	CEP44	4:175157808-175254531	1.00621	0.372828	-1.43234	0.0208
XLOC_006388	ABI1	10:26986587-27150016	4.35996	2.03671	-1.09807	0.02095
XLOC_045293	GATAD1	7:92076766-92157845	6.28831	2.98831	-1.07334	0.021
XLOC_051797	NSMF	9:140342021-140353786	24.7574	13.6191	-0.862227	0.021
XLOC_020390	ZMYND15	17:4643318-4649411	13.2167	6.61221	-0.999157	0.02105
XLOC_049267	YWHAZ	8:101928752-101965616	26.9725	13.205	-1.0304	0.0211
XLOC_029473	UXS1	2:106709758-106810795	4.42019	2.18714	-1.01506	0.02115
XLOC_037263	METAP1	4:99916770-99983964	3.08433	1.64479	-0.907052	0.02125
XLOC_006442	ARHGAP12	10:32094364-32217742	4.68019	2.27079	-1.04337	0.02135
XLOC_059217	BEX2	X:102564273-102565974	16.8533	7.87855	-1.09703	0.02135
XLOC_040360	ZNF354B	5:178286953-178315123	4.63421	1.09112	-2.08651	0.02135
XLOC_045453	RINT1	7:105172531-105241322	1.38167	0.526194	-1.39275	0.0215
XLOC_022051	PROCA1	17:27030214-27038872	4.78461	1.95072	-1.2944	0.0216
XLOC_050076	ANXA1	9:75766672-75785309	8.68762	3.45719	-1.32936	0.02165
XLOC_023051	PTPRM	18:7566779-8406951	6.78745	2.88204	-1.23578	0.0218
XLOC_047076	SLC37A3	7:139993492-140126050	3.95947	2.18937	-0.854789	0.0219
XLOC_004950	TARBP1	1:234527058-234614849	10.8761	4.62576	-1.2334	0.022
XLOC_020189	RP11-525K10.3	16:80099732-80597032	0.890272	0.320612	-1.47342	0.02215
XLOC_012554	NR2C1	12:95414004-95467479	21.4489	8.73503	-1.29602	0.0223
XLOC_026421	VSIG10L	19:51834789-51847371	6.76677	3.24331	-1.061	0.0223
XLOC_000680	BTBD19	1:45274153-45281257	7.23031	3.74942	-0.94739	0.0225
XLOC_010713	PFKM	12:48436680-48540187	3.1289	1.73163	-0.853524	0.0226
XLOC_041859	HULC	6:8652369-8654079	121.124	67.3253	-0.847267	0.02265
XLOC_044767	SNX10	7:26331540-26416321	1.6815	0.831224	-1.01644	0.02265
XLOC_010993	TBK1	12:64845659-64895888	3.18532	1.61764	-0.977546	0.0227
XLOC_022426	KIF18B	17:43002076-43025082	0.965882	0.390317	-1.3072	0.0228
XLOC_008409	ANKRD49	11:94152894-94232749	3.05349	1.36672	-1.15974	0.02295
XLOC_017459	BMF	15:40380090-40401093	4.13818	2.29751	-0.848928	0.023
XLOC_033672	FANCD2	3:10068097-10149915	1.15455	0.56098	-1.04131	0.023
XLOC_018152	LINS	15:101093733-101191910	1.77757	0.792231	-1.16591	0.02315
XLOC_010129	MCAM	11:119179240-119192231	6.6865	3.55891	-0.909814	0.02315
XLOC_050289	TGFBR1	9:101866319-101916474	1.58915	0.820479	-0.953718	0.02325
XLOC_019145	DNAAF1	16:84178864-84220669	3.9464	0.578929	-2.76908	0.0233
XLOC_005466	FAM21C	10:46201878-46288409	1.01668	0.307284	-1.72622	0.02335
XLOC_004019	MTMR11	1:149900542-149908791	5.12765	2.33374	-1.13566	0.02335
XLOC_041357	CTB-36O1.3,MIR4461,MTND4P12	5:134240595-134347392	1.98183	0.458314	-2.11242	0.0234
XLOC_015317	SLC22A17	14:23815514-23822121	15.7368	6.32657	-1.31465	0.0234
XLOC_059354	THOC2	X:122734411-122866906	5.81568	2.72026	-1.09621	0.02345
XLOC_039134	2015-03-06	5:10353814-10440500	16.001	7.41977	-1.10872	0.0235
XLOC_047651	IDO1	8:39759793-39873910	1.1752	0.51467	-1.19119	0.0235
XLOC_017839	ADPGK	15:73043709-73090540	15.8126	8.13573	-0.958729	0.02355
XLOC_018566	NFATC2IP	16:28962127-28978418	6.12088	3.05813	-1.00109	0.0236
XLOC_007499	ARNTL	11:13298198-13408813	6.72131	3.13807	-1.09887	0.0237
XLOC_014605	LGALS3	14:55590827-55612126	37.6501	17.8069	-1.08021	0.02375
XLOC_011868	C2CD5	12:22601516-22697480	2.88224	1.31934	-1.12737	0.0238
XLOC_041698	KIAA1191	5:175773063-175788971	21.9889	12.4837	-0.816729	0.0238
XLOC_018988	CDH1	16:68771127-68869451	18.5837	9.99665	-0.894519	0.02385
XLOC_031599	PREX1	20:47240789-47444420	6.06651	2.80888	-1.11087	0.02385
XLOC_002163	CDK18	1:205473722-205501921	20.3244	11.4349	-0.829766	0.02395
XLOC_028875	SOS1	2:39208536-39351486	1.81389	1.01472	-0.838012	0.02395
XLOC_010204	MSANTD2	11:124636393-124704383	2.67547	1.07211	-1.31934	0.024
XLOC_021442	CDR2L	17:72983726-73001895	2.05075	0.896488	-1.1938	0.02405
XLOC_016562	NUSAP1	15:41624891-41673248	4.71832	2.08195	-1.18034	0.02445
XLOC_008741	ST14	11:130029456-130080271	14.574	7.70496	-0.919541	0.02445
XLOC_013941	RBM26	13:79885961-79998463	2.85724	1.32829	-1.10506	0.0246
XLOC_047808	CHD7	8:61591336-61779465	2.76667	1.44414	-0.937935	0.02465
XLOC_017295	NIPA1	15:23043276-23115256	1.1153	0.547755	-1.02582	0.02465
XLOC_041210	FEM1C	5:114856607-114880591	1.68503	0.865108	-0.961821	0.0247
XLOC_047945	FABP5	8:82192105-82197012	13.895	5.26524	-1.4	0.02475
XLOC_048015	TMEM67	8:94767071-94831462	0.914562	0.38032	-1.26587	0.02475
XLOC_005779	CCSER2	10:86088341-86278273	1.57372	0.799111	-0.97771	0.0248
XLOC_004660	NUAK2	1:205271186-205290883	4.2926	2.16614	-0.986725	0.0248
XLOC_010527	PLEKHA5	12:19282647-19529334	2.8728	1.46333	-0.973201	0.02485
XLOC_051245	TLE1	9:84198597-84304220	38.341	18.6514	-1.03961	0.02495
XLOC_009769	PAK1	11:77032751-77188074	8.90004	5.32159	-0.741955	0.02505
XLOC_013739	MTRF1	13:41790504-41837742	3.56701	1.89315	-0.913927	0.02515
XLOC_003590	GBP1	1:89518001-89531043	13.5292	6.83317	-0.985454	0.0252
XLOC_013134	RGCC	13:42031694-42045018	7.86315	3.14282	-1.32305	0.0252
XLOC_000904	SGIP1	1:66999065-67213982	4.08691	1.28496	-1.66928	0.0252
XLOC_002757	MTOR	1:11166591-11322564	10.456	6.0661	-0.78549	0.02555
XLOC_040893	NAIP	5:70264309-70320941	2.86741	1.5401	-0.896718	0.0256
XLOC_023009	MYL12A	18:3247478-3261848	192.052	96.5874	-0.991592	0.02565
XLOC_030130	TMEM237	2:202484906-202508293	0.925941	0.358346	-1.36957	0.02565
XLOC_017995	GOLGA6L5P,RP11-182J1.12,UBE2Q2P1	15:85051115-85123406	2.04469	0.89196	-1.19683	0.02595
XLOC_003594	GBP5	1:89724632-89738544	5.51614	1.8206	-1.59924	0.0261
XLOC_022261	RP11-94L15.2	17:37913973-37920089	1.85924	0.862906	-1.10744	0.02615
XLOC_015514	VCPKMT	14:50575349-50583318	3.11159	1.38042	-1.17255	0.0262
XLOC_021380	BPTF	17:65821639-65980494	3.72146	2.13713	-0.800193	0.02625
XLOC_029129	C2orf42,TIA1	2:70377011-70475792	12.2973	6.9314	-0.827119	0.02625
XLOC_029387	DUSP2	2:96808904-96811179	11.0361	4.98787	-1.14573	0.02625
XLOC_015481	MIS18BP1	14:45672392-45722743	0.883269	0.365116	-1.2745	0.0263
XLOC_023169	GATA6	18:19749403-19785192	6.15435	3.2641	-0.914923	0.0264
XLOC_041717	DBN1	5:176883608-176901402	11.2397	5.78089	-0.959238	0.02645
XLOC_036493	XXYLT1	3:194789007-194991896	1.40367	0.739965	-0.923681	0.02655
XLOC_006993	LOXL4	10:100007446-100028007	43.5004	17.0888	-1.34798	0.02665
XLOC_011937	FAM60A	12:31433517-31479992	1.6107	0.791145	-1.02567	0.02675
XLOC_005861	EXOC6	10:94590934-94819250	1.76904	0.728131	-1.2807	0.0268
XLOC_003055	FABP3	1:31838471-31849697	17.0891	7.45269	-1.19724	0.0271
XLOC_018984	ZFP90	16:68563992-68623415	2.89639	1.77049	-0.710107	0.0271
XLOC_001257	CAPZA1	1:113009162-113214241	13.4329	5.33574	-1.33201	0.02715
XLOC_001047	LRRC8C,LRRC8D,RP11-302M6.4	1:89990394-90402170	2.60244	1.33517	-0.962843	0.0273
XLOC_039475	OCLN	5:68773298-69006341	4.3305	2.31937	-0.900802	0.0273
XLOC_011301	KIAA1033	12:105501101-105562912	2.96542	1.66564	-0.832159	0.02735
XLOC_014727	RAD51B	14:68286495-69196935	1.73533	0.878718	-0.98174	0.02745
XLOC_038916	HMGB2	4:174252845-174256276	11.3263	5.01127	-1.17642	0.02755
XLOC_033143	CLTCL1	22:19166985-19279239	10.2427	4.50865	-1.18382	0.0276
XLOC_058304	FAM122C	X:133903595-133988640	0.948357	0.397981	-1.25273	0.0277
XLOC_037383	RP11-384K6.2,RP11-384K6.6	4:119512927-119555914	13.7601	6.11856	-1.16923	0.0277
XLOC_039445	ERBB2IP	5:65222302-65378377	1.71871	0.992745	-0.791828	0.0278
XLOC_039739	PPIP5K2	5:102421703-102548500	1.25839	0.627605	-1.00365	0.0278
XLOC_000459	PHACTR4	1:28696113-28826881	2.17687	1.1251	-0.952205	0.028
XLOC_001109	PTBP2	1:97187220-97289294	1.75393	0.814927	-1.10585	0.028
XLOC_019564	GPRC5B	16:19566561-19897489	3.51211	1.27459	-1.4623	0.02805
XLOC_015700	DCAF5	14:69517597-69619867	8.60465	4.79421	-0.843825	0.02815
XLOC_037409	KIAA1109	4:123073487-123283913	2.78092	1.40329	-0.98675	0.02825
XLOC_043631	SRPK1	6:35773069-35889119	2.4118	1.37854	-0.806973	0.02835
XLOC_047276	RP11-91J19.4	8:424454-427966	1.42452	0.673337	-1.08108	0.0284
XLOC_011445	CCDC64	12:120427672-120532298	3.43596	1.60485	-1.09827	0.0286
XLOC_002643	SLC35E2B	1:1590785-1624167	13.5281	7.56229	-0.839065	0.0286
XLOC_013486	MCF2L	13:113548691-113754053	5.72604	3.24917	-0.817467	0.02865
XLOC_012643	NFYB	12:104510854-104532067	8.79138	4.0264	-1.1266	0.02865
XLOC_012195	CSAD	12:53551446-53584596	17.719	8.6341	-1.03718	0.0289
XLOC_045578	RP11-274B21.3	7:128294022-128294776	41.5288	18.749	-1.1473	0.02895
XLOC_003739	SORT1	1:109852191-109940573	2.83809	1.55088	-0.871829	0.02905
XLOC_032431	POFUT2	21:46683842-46707813	16.4931	9.06152	-0.864036	0.02915
XLOC_007473	AMPD3	11:10329859-10529126	1.23432	0.50141	-1.29966	0.0293
XLOC_035760	SENP7	3:101043048-101232085	1.08063	0.457006	-1.24159	0.02935
XLOC_028722	TP53I3	2:24299395-24424567	26.0243	11.4479	-1.18477	0.0296
XLOC_051525	DFNB31	9:117164359-117267730	4.25518	2.04568	-1.05664	0.02965
XLOC_021633	SCARF1	17:1537151-1549041	11.3365	5.69848	-0.992324	0.02965
XLOC_031188	GPCPD1	20:5525084-5591672	4.44007	2.35881	-0.912521	0.0298
XLOC_014073	ARGLU1	13:107194020-107220512	19.4445	9.18613	-1.08183	0.03005
XLOC_045648	AKR1B10	7:134212343-134226160	45.3909	8.58799	-2.40201	0.03015
XLOC_024714	ZNF302	19:35168543-35177302	3.55784	1.95459	-0.864135	0.0302
XLOC_008411	FUT4,PIWIL4	11:94277005-94658686	1.74998	0.491513	-1.83204	0.0303
XLOC_011034	NUP107	12:69068150-69136785	2.2534	1.25621	-0.843033	0.0303
XLOC_034502	PLXNA1	3:126707436-126756235	3.08521	1.66433	-0.89043	0.0303
XLOC_046550	ABHD11	7:73150423-73153197	56.2196	29.8898	-0.911421	0.03035
XLOC_021683	C17orf85	17:3714459-3749545	5.15275	2.51131	-1.0369	0.03055
XLOC_009649	FGF19	11:69512999-69519410	3.41638	0.0831374	-5.36083	0.03055
XLOC_041943	SOX4	6:21593971-21598847	3.34557	1.28639	-1.37892	0.03065
XLOC_042624	ANKRD6	6:90142888-90348472	2.31029	1.20935	-0.933842	0.0307
XLOC_020308	DBNDD1	16:90071272-90114181	11.8109	2.6907	-2.13406	0.0307
XLOC_044324	PERP	6:138409641-138428648	13.1228	7.25711	-0.854607	0.03085
XLOC_025363	ZNF274	19:58694395-58724928	7.19209	3.61868	-0.990949	0.0309
XLOC_027921	BBS5,KLHL41,RP11-724O16.1	2:170335687-170382772	1.84628	0.891945	-1.04959	0.03095
XLOC_051651	GOLGA2	9:131018107-131051269	14.6369	6.64644	-1.13895	0.03095
XLOC_000518	KIAA1522	1:33207485-33240571	21.5623	11.7492	-0.875949	0.031
XLOC_018430	NOMO3	16:16326351-16388668	3.23935	1.24249	-1.38247	0.03105
XLOC_039096	KIAA0947	5:5420776-5490347	0.945368	0.518417	-0.866763	0.03115
XLOC_046135	DFNA5	7:24737971-24809244	2.26267	1.23278	-0.876114	0.0312
XLOC_035270	EOMES	3:27757439-27764206	1.34615	0.511098	-1.39717	0.0312
XLOC_049498	CTA-204B4.2	8:141515911-141518142	1.08795	0.389691	-1.48121	0.03125
XLOC_028447	INPP5D	2:233924676-234116549	8.4076	4.68628	-0.843251	0.03135
XLOC_041848	RREB1	6:7107829-7252213	3.97264	2.24437	-0.823789	0.03135
XLOC_008429	CEP57	11:95502105-95565857	5.66108	2.88876	-0.970627	0.0315
XLOC_000097	KCNAB2	1:5922870-6161253	12.8872	5.75269	-1.16363	0.03155
XLOC_020117	AP1G1	16:71762912-71843104	4.62749	2.77433	-0.738092	0.0317
XLOC_031573	ELMO2	20:44994687-45087915	6.34903	3.52864	-0.847426	0.0318
XLOC_027819	LYPD6B	2:149894620-150071776	2.35956	0.955989	-1.30345	0.0318
XLOC_050639	GPSM1	9:139221931-139268133	26.4999	6.15666	-2.10577	0.03185
XLOC_021785	AC135178.1	17:8261730-8263538	1.02879	0.362865	-1.50344	0.032
XLOC_039446	SREK1	5:65435798-65479443	6.13457	3.15715	-0.95834	0.032
XLOC_030256	CXCR2P1	2:218899682-218955304	5.10725	2.24634	-1.18497	0.03225
XLOC_032994	BIK	22:43506753-43525718	2.38664	0.704784	-1.75973	0.0324
XLOC_019683	SEZ6L2	16:29882479-29910868	6.91615	2.97018	-1.21942	0.0324
XLOC_039298	AC008964.1	5:39105337-39274630	2.75914	0.940736	-1.55236	0.03255
XLOC_032934	APOBEC3H	22:39493228-39500072	1.69441	0.245666	-2.78602	0.0326
XLOC_051497	PTBP3	9:114980714-115095947	1.69335	0.931657	-0.862009	0.0326
XLOC_031031	RAB22A	20:56884751-56942563	1.17206	0.63497	-0.884284	0.0326
XLOC_005125	PFKP	10:3108524-3179904	4.59213	2.31833	-0.986081	0.0327
XLOC_004587	DDX59	1:200593023-200663378	7.48831	3.01289	-1.31349	0.033
XLOC_049720	FOCAD	9:20658307-21031635	1.49611	0.775044	-0.948862	0.03305
XLOC_023707	ABHD3	18:19230857-19284766	11.1824	3.88099	-1.52673	0.0331
XLOC_022372	LINC00671	17:41026686-41050751	5.28527	2.55625	-1.04795	0.0332
XLOC_012110	NCKAP5L	12:50184928-50236912	5.90971	2.82047	-1.06715	0.0332
XLOC_045581	RP11-274B21.8	7:128327341-128327926	5.47351	2.07633	-1.39843	0.03335
XLOC_048933	NSMAF	8:59496062-59572403	3.61009	2.04541	-0.819643	0.0337
XLOC_013130	NAA16	13:41885340-41951166	1.28042	0.519782	-1.30064	0.0338
XLOC_041938	E2F3	6:20402397-20493941	1.24448	0.448959	-1.47089	0.03385
XLOC_021275	DHX40	17:57642885-57685706	1.73418	1.0133	-0.775194	0.034
XLOC_044914	ZMIZ2	7:44788179-44809477	27.8168	15.5294	-0.840957	0.034
XLOC_026708	PQLC3	2:11295323-11319000	2.80166	1.49043	-0.910552	0.03425
XLOC_012592	IKBIP	12:99007182-99038891	3.07425	0.997606	-1.62369	0.0343
XLOC_001079	MTF2	1:93544791-93604638	1.86697	1.02874	-0.859821	0.0343
XLOC_051559	TRAF1	9:123664670-123691451	4.78569	2.41915	-0.984227	0.0343
XLOC_036872	UCHL1	4:41222090-41270472	1.60475	0.502614	-1.67483	0.0343
XLOC_027178	TET3	2:74229839-74335303	0.920289	0.450788	-1.02964	0.0345
XLOC_043605	IP6K3	6:33689443-33714762	8.55825	3.18567	-1.42572	0.03455
XLOC_012934	CHFR,GOLGA3,ZNF605	12:133345494-133532892	16.6316	10.369	-0.681654	0.0348
XLOC_022999	SMCHD1	18:2655736-2833063	1.43591	0.798508	-0.846581	0.0348
XLOC_038796	FBXW7	4:153242409-153457253	3.17748	1.7103	-0.893634	0.0349
XLOC_020144	RFWD3	16:74655291-74700779	1.24979	0.737587	-0.760804	0.03495
XLOC_042444	LRRC1	6:53659294-53788919	2.63751	1.05375	-1.32364	0.0352
XLOC_045512	CFTR	7:117105837-117514193	2.22085	0.959049	-1.21144	0.03535
XLOC_020717	RP11-173M1.8	17:25641668-25642952	2.00811	0.703331	-1.51356	0.0356
XLOC_028320	STK36	2:219528586-219567439	11.364	4.67785	-1.28056	0.03565
XLOC_002584	PGBD2	1:249200394-249214145	1.288	0.43866	-1.55396	0.0357
XLOC_040135	SLC36A1	5:150816606-150871942	1.36048	0.800964	-0.764306	0.03585
XLOC_048573	LONRF1	8:12579402-12613582	1.65718	0.727069	-1.18857	0.03625
XLOC_039344	PARP8	5:49961732-50142356	4.4101	1.91117	-1.20636	0.0363
XLOC_031114	PCMTD2	20:62887093-62944485	4.28798	2.17671	-0.978149	0.0363
XLOC_034011	SEMA3B	3:50304989-50314977	12.2484	5.94224	-1.04352	0.03635
XLOC_049855	MELK	9:36572858-36677678	0.820527	0.233662	-1.81213	0.0364
XLOC_042235	SYNGAP1	6:33387846-33421466	1.54433	0.83295	-0.890683	0.0365
XLOC_035887	IQCB1	3:121488609-121553926	2.20423	1.09717	-1.00649	0.03655
XLOC_041525	ZNF300P1	5:150310206-150325851	1.09621	0.379893	-1.52886	0.03655
XLOC_036560	ZNF141	4:331602-378653	2.98804	1.3835	-1.11087	0.0366
XLOC_028150	CASP8	2:202098165-202152434	2.05196	1.13972	-0.84833	0.0367
XLOC_008628	TECTA	11:120971881-121062202	1.89298	0.790423	-1.25996	0.0367
XLOC_024412	IL27RA	19:14142559-14163743	1.26278	0.437761	-1.52839	0.03675
XLOC_026940	EML4	2:42370377-42559688	14.8643	8.86879	-0.745043	0.0368
XLOC_042706	AIM1	6:106959729-107018326	0.813315	0.414956	-0.970856	0.037
XLOC_023062	SOGA2	18:8695853-8832776	1.7499	0.942692	-0.892418	0.03705
XLOC_035752	FILIP1L	3:99536677-99897447	1.96148	0.67591	-1.53704	0.0371
XLOC_025438	REXO1	19:1815247-1848452	14.1744	5.74578	-1.30271	0.0371
XLOC_038039	ARAP2	4:35949842-36275842	1.27468	0.677551	-0.911734	0.03715
XLOC_023337	POLI	18:51795773-51847636	2.40077	1.07234	-1.16273	0.03775
XLOC_010570	LRMP	12:25173935-25261268	1.53014	0.716022	-1.09559	0.0382
XLOC_044647	C1GALT1	7:7196564-7288282	1.28757	0.698906	-0.881482	0.03825
XLOC_022414	GPATCH8	17:42472651-42580798	1.4923	0.900476	-0.728777	0.03825
XLOC_057636	USP11	X:47092088-47107727	22.7973	11.2933	-1.0134	0.0384
XLOC_033955	NBEAL2	3:46963215-47051193	30.2807	10.564	-1.51925	0.03845
XLOC_015137	TNFAIP2	14:103589778-103603776	197.475	85.2458	-1.21197	0.03845
XLOC_018310	ZNF75A	16:3313742-3368852	6.38096	2.49903	-1.35241	0.03845
XLOC_038754	ZNF827	4:146601355-146859787	0.731679	0.305687	-1.25916	0.0385
XLOC_025549	TNFSF14	19:6663147-6670599	68.2055	37.9468	-0.84591	0.03865
XLOC_017727	CA12	15:63613576-63674360	1.05849	0.204627	-2.37094	0.0387
XLOC_005941	SFXN3	10:102790990-102800998	10.539	5.62477	-0.905866	0.0387
XLOC_024245	ARHGEF18,CTB-133G6.1,CTD-2207O23.3	19:7413847-7537363	7.76456	4.5081	-0.784385	0.03875
XLOC_001521	CGN	1:151482985-151511168	19.9723	11.4208	-0.806335	0.03875
XLOC_005104	ZMYND11	10:180404-300577	2.62866	1.42422	-0.884159	0.0389
XLOC_024721	GRAMD1A	19:35485687-35517375	16.959	8.87952	-0.933496	0.039
XLOC_002453	MTR	1:236958609-237067281	1.99926	1.13145	-0.821299	0.03905
XLOC_026611	ZSCAN18	19:58570606-58629794	27.2999	14.4428	-0.91855	0.03905
XLOC_001866	FMO1	1:171216718-171255117	0.955967	0.324908	-1.55693	0.0392
XLOC_022730	HELZ	17:65066553-65242105	1.2788	0.699914	-0.869537	0.03935
XLOC_033661	BRPF1	3:9773412-9789702	2.29035	1.17929	-0.957656	0.0394
XLOC_017462	PLCB2	15:40570376-40600136	30.7507	16.1907	-0.925453	0.03945
XLOC_035565	FAM208A	3:56591188-56717265	3.17104	1.58715	-0.998518	0.0396
XLOC_042546	SENP6	6:76311224-76427997	6.00491	2.80125	-1.10007	0.0396
XLOC_042057	ZNF165	6:28046569-28057341	4.16391	1.07665	-1.95139	0.03965
XLOC_027758	R3HDM1	2:136289024-136482840	1.96587	1.21112	-0.698822	0.0397
XLOC_039148	TRIO	5:14143810-14532235	4.26054	2.51982	-0.757713	0.03975
XLOC_002960	C1orf63	1:25568727-25756683	49.3041	18.9244	-1.38146	0.0399
XLOC_004101	S100A6	1:153506078-153508720	317.526	178.61	-0.83006	0.03995
XLOC_028912	ABCG5	2:44039610-44066004	88.5988	48.0849	-0.881704	0.04005
XLOC_051522	KIF12	9:116848405-116861507	69.112	36.9691	-0.902616	0.0402
XLOC_010902	IKZF4	12:56401442-56435590	0.781553	0.357065	-1.13016	0.04025
XLOC_002842	SPATA21	1:16679069-16763919	27.4619	7.54206	-1.8644	0.0403
XLOC_018078	PRC1	15:91509269-91538859	5.83771	1.97129	-1.56626	0.0404
XLOC_048553	DEFB109P3	8:11973290-12008698	1.65502	0.166014	-3.31748	0.0405
XLOC_039488	RP11-497H16.9	5:69745462-69746180	3.5556	1.34132	-1.40644	0.0405
XLOC_021129	NPEPPS	17:45600307-45726786	5.75485	3.32034	-0.793449	0.04055
XLOC_004614	KDM5B	1:202696525-202778598	1.54365	0.935397	-0.722697	0.04065
XLOC_059449	ZNF75D	X:134382866-134478012	3.17168	1.58532	-1.00048	0.0407
XLOC_024405	ZSWIM4	19:13906273-13943044	1.77377	0.65482	-1.43765	0.04085
XLOC_043482	TRIM31	6:30070673-30082501	10.8277	4.88269	-1.14898	0.04115
XLOC_004411	RC3H1	1:173900351-173991435	0.977355	0.529704	-0.883697	0.0416
XLOC_039589	PAPD4	5:78907942-78982471	6.24887	2.75607	-1.18098	0.04165
XLOC_049255	RNF19A	8:101170133-101348446	8.03188	4.14968	-0.952738	0.04165
XLOC_019592	CDR2	16:22357256-22547842	6.567	3.17527	-1.04835	0.0418
XLOC_019234	SPIRE2	16:89884586-89937727	18.8639	10.2194	-0.88432	0.04185
XLOC_058314	ZNF449	X:134478720-134497077	0.974607	0.477376	-1.02969	0.0419
XLOC_008215	ATG16L2	11:72525352-72853306	56.1694	27.8569	-1.01175	0.04195
XLOC_012059	COL2A1	12:48366747-48398269	26.4316	2.02017	-3.70972	0.04195
XLOC_034754	MLF1	3:158288951-158325041	1.00328	0.446691	-1.16738	0.04215
XLOC_007102	ZDHHC6	10:114190057-114206672	9.86825	5.23742	-0.913938	0.0424
XLOC_021026	TUBG2	17:40811322-40819024	10.9294	5.97441	-0.87135	0.0425
XLOC_046890	TFEC	7:115575201-115799950	1.05066	0.188083	-2.48185	0.04265
XLOC_031569	NCOA5	20:44689623-44718591	6.10145	3.44919	-0.822895	0.04275
XLOC_036627	EVC	4:5712923-5894785	2.14383	1.15166	-0.896477	0.04285
XLOC_038556	C4orf21	4:113434671-113578748	0.975039	0.343495	-1.50517	0.04295
XLOC_011985	CPNE8	12:39040623-39303394	1.29271	0.624134	-1.05048	0.043
XLOC_000547	ZMYM4	1:35734567-35887659	2.13727	1.2769	-0.743122	0.04315
XLOC_011770	YBX3	12:10851682-10875911	26.5946	13.7589	-0.950772	0.0432
XLOC_004053	POGZ	1:151375199-151431941	9.96963	5.76588	-0.79	0.04335
XLOC_044305	BCLAF1	6:136578000-136610989	3.7585	2.16812	-0.793711	0.04365
XLOC_012144	BIN2	12:51674821-51718452	7.25329	3.52342	-1.04166	0.04365
XLOC_029569	CCDC93	2:118617002-118771709	2.56721	1.54365	-0.733857	0.04425
XLOC_001146	VCAM1	1:101185297-101204601	9.52578	5.10957	-0.898635	0.04455
XLOC_005670	MCU	10:74451888-74647452	2.12505	1.18864	-0.83818	0.0446
XLOC_050104	VPS13A	9:79791671-80036457	3.53386	1.5293	-1.20837	0.0446
XLOC_039059	CEP72	5:612386-693510	0.883886	0.29536	-1.58138	0.04465
XLOC_047355	TNKS	8:9412655-9639856	1.51648	0.947824	-0.678036	0.04465
XLOC_004068	S100A11	1:151967006-152020383	188.333	108.315	-0.798046	0.04475
XLOC_030804	EPB41L1	20:34679425-34820721	1.43483	0.871952	-0.718557	0.04485
XLOC_008649	GRAMD1B	11:123396343-123498482	1.0057	0.516857	-0.960366	0.04485
XLOC_045291	ANKIB1	7:91875547-92030698	1.41049	0.530555	-1.41062	0.04505
XLOC_050570	ABL1	9:133589332-133763062	3.64183	2.00784	-0.859023	0.0452
XLOC_025544	TUBB4A	19:6494329-6502859	3.79444	0.837825	-2.17917	0.0453
XLOC_011765	KLRC1,KLRC2,KLRC3,NKG2-E	12:10564910-10607284	2.03651	0.823096	-1.30697	0.0456
XLOC_024410	DCAF15	19:14041999-14072254	21.8033	10.2595	-1.08759	0.0457
XLOC_049504	SLC45A4	8:142217264-142318404	1.78413	0.784821	-1.18479	0.04575
XLOC_050221	PHF2	9:96338688-96441869	3.58341	1.6849	-1.08867	0.0458
XLOC_045863	GIMAP7	7:150211917-150218161	3.12727	1.18399	-1.40124	0.04585
XLOC_036013	TOPBP1	3:133317018-133380737	1.32789	0.690366	-0.943698	0.04585
XLOC_020628	MAPK7	17:19240866-19290553	3.9749	1.59009	-1.32181	0.046
XLOC_030604	BTBD3	20:11871370-11907257	0.900604	0.497896	-0.855049	0.04625
XLOC_029720	CXCR4	2:136871918-136875735	18.0033	9.87397	-0.866561	0.0464
XLOC_000098	RNF207	1:6241328-6296032	13.3112	5.47759	-1.28103	0.0464
XLOC_050426	DAB2IP	9:124329335-124547809	4.82462	2.76932	-0.800884	0.04645
XLOC_007913	FAM111A	11:58897605-58922512	9.28463	5.5576	-0.740382	0.04645
XLOC_030579	BMP2	20:6748310-6760927	1.76092	0.870939	-1.01569	0.0465
XLOC_010418	PHC1	12:9066491-9102551	1.92153	0.763075	-1.33236	0.0465
XLOC_005699	VCL	10:75757871-75879918	8.10985	4.21767	-0.943227	0.0465
XLOC_024707	KIAA0355	19:34745441-34850317	2.89123	1.67073	-0.791203	0.04665
XLOC_057874	OGT	X:70752932-70795747	14.3749	8.48224	-0.76103	0.04665
XLOC_000372	SRRM1	1:24958206-24999758	6.73582	4.15773	-0.696059	0.0467
XLOC_035302	UBP1	3:33318516-33482863	5.79029	3.3742	-0.779088	0.04685
XLOC_050110	CEP78	9:80850977-80894606	1.68239	0.771273	-1.1252	0.0471
XLOC_041763	GFPT2	5:179727689-179780387	0.857668	0.406812	-1.07606	0.04765
XLOC_023287	SIGLEC15	18:43405476-43424045	1.55557	0.425311	-1.87085	0.0478
XLOC_057391	WWC3	X:9983601-10112518	1.79512	0.775102	-1.21162	0.04805
XLOC_014523	PRPF39	14:45553301-45604522	3.04751	1.02995	-1.56506	0.0481
XLOC_038510	TBCK	4:106962755-107270383	3.6471	1.4067	-1.37443	0.0481
XLOC_021540	RNF213	17:78234664-78411886	42.602	23.888	-0.834634	0.04815
XLOC_034451	PARP15	3:122296448-122357894	1.5715	0.782783	-1.00546	0.0482
XLOC_047684	HGSNAT	8:42995555-43057998	7.9493	4.75507	-0.74136	0.04825
XLOC_021679	P2RX5,P2RX5-TAX1BP3,TAX1BP3	17:3566195-3599698	48.1144	21.6246	-1.1538	0.0484
XLOC_018238	MAPK8IP3	16:1756183-1821731	33.3126	16.0717	-1.05155	0.04845
XLOC_032981	FAM109B	22:42470254-42475445	3.04605	1.09076	-1.48161	0.04855
XLOC_043081	SYNJ2	6:158402887-158520208	1.85641	0.82833	-1.16424	0.04855
XLOC_040967	AP3B1	5:77296348-77590579	4.76784	1.95834	-1.2837	0.0487
XLOC_022209	MYO19	17:34842472-34899284	11.162	5.7279	-0.962513	0.04895
XLOC_041388	FAM13B	5:137150021-137387650	1.16921	0.694601	-0.751281	0.0491
XLOC_037433	C4orf29	4:128838959-128960866	1.68186	0.78136	-1.106	0.04915
XLOC_032388	SIK1	21:44834394-44847008	51.4118	28.2148	-0.865647	0.04915
XLOC_024454	UCA1	19:15937854-15947130	3.26966	0.718234	-2.18662	0.0492
XLOC_026235	AC084219.4	19:44598491-44637027	2.85771	1.54597	-0.886341	0.04925
XLOC_019237	AFG3L1P,RP11-566K11.5	16:90036198-90068569	11.8137	6.54769	-0.851397	0.0497
XLOC_031151	LZTS3	20:3143262-3154192	6.1674	3.31921	-0.893821	0.0497
XLOC_039495	SMN1	5:70220767-70249769	1.99484	1.01991	-0.967836	0.0497
