# Supplementary material for: Forkhead box A3 attenuated the progression of fibrosis in a rat model of biliary atresia
Source: Cell Death Dis. 2017 Mar 30;8(3):e2719–. doi: 10.1038/cddis.2017.99 (PMC5386589; doi:10.1038/cddis.2017.99)
Supplement: Supplementary Table 3 [file cddis201799x6.xls]

## Sheet: Sheet1
Supplementary Table 3. Downregulated genes in human BA livers
gene_id	gene	locus	BA	Control	log2(Control/BA)	p_value
XLOC_000320	ALPL	1:21835857-21904905	9.44558	67.2267	2.83132	5e-05
XLOC_000602	MFSD2A	1:40420801-40435638	13.3076	68.9482	2.37326	5e-05
XLOC_000888	PGM1	1:63906440-64125916	17.1755	92.7265	2.43263	5e-05
XLOC_001330	PHGDH	1:120202420-120286838	18.0277	72.8449	2.01461	5e-05
XLOC_002872	AKR7A3	1:19609051-19615744	5.57792	126.533	4.50364	5e-05
XLOC_002927	TCEA3	1:23707553-23751233	39.5307	122.063	1.62659	5e-05
XLOC_004249	CRP	1:159682078-159684379	135.315	3997.41	4.88467	5e-05
XLOC_005143	AKR1C4	10:5202774-5260912	16.8904	73.2243	2.11612	5e-05
XLOC_005749	MBL1P	10:81664653-81742370	0.270452	4.77785	4.14292	5e-05
XLOC_005875	CYP2C18,CYP2C19	10:96443250-96613017	3.09491	57.1704	4.2073	5e-05
XLOC_006184	KNDC1	10:134973950-135039916	0.15103	2.21322	3.87324	5e-05
XLOC_007327	CD81	11:2349978-2418649	110.206	380.076	1.78608	5e-05
XLOC_007544	SAA1	11:18287720-18291524	162.685	17902.9	6.78198	5e-05
XLOC_007594	BBOX1	11:27062271-27241660	0.178405	1.43958	3.01242	5e-05
XLOC_007718	CD82	11:44585976-44641913	5.20096	18.6257	1.84045	5e-05
XLOC_008263	MOGAT2	11:75428863-75444003	2.83902	29.2808	3.36649	5e-05
XLOC_008278	TSKU	11:76493294-76509198	15.6709	79.3698	2.34051	5e-05
XLOC_008540	NNMT	11:113930314-114227293	173.654	3611.87	4.37846	5e-05
XLOC_009585	CTSF	11:66330933-66336312	12.764	56.7595	2.15278	5e-05
XLOC_009589	SPTBN2	11:66452718-66496697	2.4862	17.4311	2.80965	5e-05
XLOC_010761	GPD1	12:50497601-50505102	7.39581	43.0871	2.54248	5e-05
XLOC_011587	PGAM5,PXMP2,RP13-672B3.2	12:133264191-133299228	59.0768	257.729	2.12519	5e-05
XLOC_011609	SLC6A13	12:329788-372039	5.49511	31.4157	2.51526	5e-05
XLOC_011664	VWF	12:6058039-6233936	0.686018	4.5131	2.7178	5e-05
XLOC_012269	APOF	12:56754352-56756607	5.43916	109.296	4.32871	5e-05
XLOC_012281	RDH16	12:57345218-57353158	16.2514	169.137	3.37956	5e-05
XLOC_012625	IGF1	12:102789644-102874423	0.669799	13.475	4.33041	5e-05
XLOC_012930	LRCOL1	12:133179735-133187037	3.1344	38.3656	3.61355	5e-05
XLOC_015986	DIO3OS	14:102018557-102026768	8.74022	65.5463	2.90677	5e-05
XLOC_016464	SCG5	15:32933876-32989299	1.34629	8.17358	2.60198	5e-05
XLOC_016546	GCHFR	15:41056217-41059906	50.1442	224.449	2.16223	5e-05
XLOC_017643	WDR72	15:53805937-54055075	0.242643	1.55694	2.6818	5e-05
XLOC_018853	GNAO1	16:56225301-56391356	0.522135	3.79001	2.85971	5e-05
XLOC_018863	MT1M	16:56662970-56667898	36.2308	248.563	2.77832	5e-05
XLOC_019045	DHODH	16:72042486-72058954	6.81061	27.0055	1.9874	5e-05
XLOC_020624	SNORD3A	17:19091328-19092027	30.8939	205.786	2.73575	5e-05
XLOC_023478	CNDP1	18:72201674-72254448	0.0724003	1.78918	4.62716	5e-05
XLOC_024308	C3P1	19:10148478-10184811	22.578	86.6973	1.94107	5e-05
XLOC_024868	CYP2B7P	19:41430123-41456565	4.43094	61.8653	3.80344	5e-05
XLOC_024870	CYP2B6	19:41497203-41524303	33.8218	360.435	3.41371	5e-05
XLOC_025755	PGLYRP2	19:15579455-15609767	43.9087	183.246	2.06121	5e-05
XLOC_025768	CYP4F11	19:16023176-16045677	4.95553	26.9612	2.44377	5e-05
XLOC_027582	IL1RN	2:113864790-113891593	16.3833	116.264	2.82712	5e-05
XLOC_028130	AOX1	2:201450590-201541787	3.16124	38.2789	3.59799	5e-05
XLOC_028463	TRPM8	2:234826042-234928166	0.386582	1.56146	2.01405	5e-05
XLOC_028531	BOK	2:242483817-242513546	29.0585	90.7369	1.64273	5e-05
XLOC_028814	SRD5A2	2:31747549-31806136	0.940333	4.7054	2.32307	5e-05
XLOC_031728	CHRNA4	20:61975419-62009753	0.264471	8.16223	4.94778	5e-05
XLOC_035927	ALDH1L1	3:125822411-125929012	50.0114	344.393	2.78373	5e-05
XLOC_036097	PCOLCE2	3:142534763-142608045	1.72897	9.55825	2.46683	5e-05
XLOC_037285	RP11-328K4.1	4:104177315-104374815	13.6805	69.2614	2.33993	5e-05
XLOC_038402	HSD17B11,HSD17B13	4:88224940-88312538	23.5061	79.0911	1.75048	5e-05
XLOC_038410	ABCG2	4:89011415-89152474	0.581292	2.70121	2.21627	5e-05
XLOC_038460	ADH1C	4:100257648-100274184	9.27363	374.15	5.33434	5e-05
XLOC_039006	LINC01093	4:185815024-185820608	0.551037	21.3709	5.27735	5e-05
XLOC_040652	AGXT2	5:34998205-35048198	8.11098	33.7718	2.05787	5e-05
XLOC_041447	PCDH1	5:141232937-141258811	1.38936	5.38997	1.95585	5e-05
XLOC_043795	GSTA2	6:52614896-52628367	1.85144	49.513	4.74109	5e-05
XLOC_044920	RAMP3	7:45197389-45225901	8.03176	31.4206	1.96792	5e-05
XLOC_045363	CYP3A43	7:99425635-99463718	7.22286	32.2496	2.15864	5e-05
XLOC_045601	TSPAN33	7:128784711-128809538	10.2915	41.4925	2.01139	5e-05
XLOC_045679	AKR1D1	7:137687069-137802732	1.07866	11.3866	3.40003	5e-05
XLOC_045874	CHPF2	7:150929574-150974982	20.6411	124.438	2.59183	5e-05
XLOC_046308	CAMK2B	7:44256748-44374176	0.222637	2.61466	3.55386	5e-05
XLOC_048334	LY6E	8:144063154-144105249	78.0475	420.762	2.43058	5e-05
XLOC_049364	SAMD12	8:119201697-119634234	0.119137	1.19696	3.32868	5e-05
XLOC_050111	PSAT1	9:80912058-80945009	1.62969	8.6798	2.41306	5e-05
XLOC_057833	AR	X:66764464-66950461	1.80402	6.9215	1.93987	5e-05
XLOC_000914	RP4-763G1.2	1:67995312-67998012	24.1888	100.836	2.05961	0.0001
XLOC_001917	PAPPA2	1:176432306-176814735	0.236513	1.12295	2.24729	0.0001
XLOC_008129	RP11-119D9.1	11:67653947-67673821	7.19054	33.3044	2.21154	0.0001
XLOC_009499	PLA2G16	11:63340666-63389143	23.0092	97.5217	2.08351	0.0001
XLOC_019081	ZFP1	16:75182389-75206134	0.449286	1.61356	1.84455	0.0001
XLOC_022944	DCXR	17:79993011-79995608	485.285	3392.57	2.80547	0.0001
XLOC_028462	MROH2A	2:234684369-234763212	0.122665	1.14581	3.22357	0.0001
XLOC_030507	TRIB3	20:361260-378203	15.3445	47.9866	1.64491	0.0001
XLOC_031202	HAO1	20:7863627-7921121	40.2782	115.756	1.52301	0.0001
XLOC_038994	RP11-290F5.1	4:185286335-185303460	1.48526	7.46809	2.33002	0.0001
XLOC_058911	HSD17B10	X:53458205-53461320	56.1124	180.934	1.68907	0.0001
XLOC_002190	C4BPA	1:207277606-207318317	52.9969	166.85	1.65457	0.00015
XLOC_004255	IGSF9	1:159896828-159915386	0.638356	3.90353	2.61235	0.00015
XLOC_006040	ACSL5	10:114133775-114188138	10.5314	31.5787	1.58425	0.00015
XLOC_008904	HBB	11:5246693-5250625	130.532	601.569	2.20433	0.00015
XLOC_014047	GGACT	13:101183809-101241782	0.823472	4.01912	2.28709	0.00015
XLOC_028539	NEU4	2:242749406-242758739	10.5897	40.2725	1.92714	0.00015
XLOC_036478	RP11-407B7.1	3:193675160-193788759	0.694487	1.85153	1.4147	0.00015
XLOC_039102	SRD5A1	5:6633455-6669675	3.56697	10.1618	1.51039	0.00015
XLOC_045205	MDH2	7:75677368-75696826	34.2129	96.2627	1.49244	0.00015
XLOC_048673	ADRA1A	8:26605666-26724790	0.533731	4.16102	2.96275	0.00015
XLOC_059256	CTD-2328D6.1	X:108297360-108297792	1787.99	29435.6	4.04115	0.00015
XLOC_000624	CTPS1	1:41445006-41478235	7.14401	23.6521	1.72716	0.0002
XLOC_008806	MUC6	11:1012820-1036706	0.564217	2.24967	1.99539	0.0002
XLOC_012456	CSRP2	12:77252494-77274132	4.71345	17.2604	1.87261	0.0002
XLOC_045853	ATP6V0E2	7:149564785-149577784	5.49178	22.4418	2.03085	0.0002
XLOC_012227	PPP1R1A	12:54943133-54982443	58.2393	235.048	2.01289	0.00025
XLOC_019603	NDUFAB1	16:23592322-23607677	61.1289	157.514	1.36555	0.00025
XLOC_020149	LDHD	16:75145757-75150669	31.4807	115.921	1.88061	0.00025
XLOC_024126	REEP6	19:1491164-1497926	130.072	527.109	2.01879	0.00025
XLOC_035850	ZBTB20	3:114056940-114866118	0.389568	1.22241	1.64978	0.00025
XLOC_042223	HSD17B8	6:33172418-33174608	27.6935	74.4444	1.42662	0.00025
XLOC_046787	FIS1	7:100882738-100895597	115.403	360.582	1.64365	0.00025
XLOC_050622	FCN2	9:137772653-137779924	14.2994	49.3711	1.78771	0.00025
XLOC_007007	CPN1	10:101801949-101841634	13.7974	37.5496	1.4444	0.0003
XLOC_010930	SHMT2	12:57623109-57634498	29.5422	94.6099	1.67921	0.0003
XLOC_024336	C19orf80	19:11309970-11373157	48.9977	334.946	2.77314	0.0003
XLOC_027620	TMEM37	2:120187476-120196096	30.6215	81.8467	1.41838	0.0003
XLOC_028898	HAAO	2:42994228-43019733	119.068	499.139	2.06766	0.0003
XLOC_002057	CFHR3	1:196743924-196763203	13.2842	60.575	2.18901	0.00035
XLOC_007117	GFRA1	10:117816443-118032979	2.30627	10.2407	2.15068	0.00035
XLOC_009486	SNHG1	11:62619459-62623386	35.6981	203.449	2.51075	0.00035
XLOC_018870	MT1X	16:56716335-56721964	411.411	2630.43	2.67665	0.00035
XLOC_023104	IMPA2	18:11981023-12030876	9.2614	33.5803	1.85831	0.00035
XLOC_027160	SPR	2:73114488-73119287	18.2225	50.8639	1.48092	0.00035
XLOC_034728	ARHGEF26	3:153742189-153975616	2.21061	7.30693	1.72482	0.00035
XLOC_041866	GCNT2	6:10492455-10629601	0.593416	1.49728	1.33522	0.00035
XLOC_002882	PLA2G2A	1:20301924-20306932	58.2471	929.078	3.99554	0.0004
XLOC_006123	HTRA1	10:124221040-124274424	27.9226	82.19	1.55753	0.0004
XLOC_007248	ECHS1	10:135175983-135187193	179.039	721.416	2.01055	0.0004
XLOC_008947	HPX	11:6452278-6463847	528.249	2260.21	2.09717	0.0004
XLOC_018851	CES1P1	16:55794459-55828070	0.40573	2.82067	2.79745	0.0004
XLOC_019944	MT1G	16:56700642-56701977	535.179	6156.4	3.52399	0.0004
XLOC_020880	RASL10B	17:34058667-34070540	0.451144	2.28537	2.34077	0.0004
XLOC_021775	TMEM107	17:8076554-8079717	1.96761	8.47515	2.10679	0.0004
XLOC_024399	NFIX	19:13106421-13209610	1.67614	3.93183	1.23006	0.0004
XLOC_026622	SLC27A5	19:58985383-59023780	324.816	1805.36	2.47459	0.0004
XLOC_026824	KHK	2:27309614-27341995	79.0121	431.181	2.44815	0.0004
XLOC_040646	RP11-1023L17.1	5:34164802-34244901	0.373536	3.55762	3.2516	0.0004
XLOC_044488	LPA	6:160952514-161097555	4.18689	12.0281	1.52246	0.0004
XLOC_002189	C4BPB	1:207262186-207273338	152.072	592.209	1.96135	0.00045
XLOC_004140	PMVK	1:154897209-154909467	27.4628	82.3558	1.58439	0.00045
XLOC_004809	SUSD4	1:223394160-223537544	1.20011	3.92008	1.70771	0.00045
XLOC_017864	CYP1A1	15:75011882-75017951	0.269512	2.59152	3.26537	0.00045
XLOC_019933	CES1	16:55836762-55867249	61.7292	310.221	2.32927	0.00045
XLOC_037048	UGT2B7	4:69917080-69978705	44.7665	161.655	1.85243	0.00045
XLOC_011335	ACACB	12:109549022-109706031	11.8321	38.9508	1.71895	0.0005
XLOC_014711	LINC00238	14:66679527-67648520	0.193808	7.17423	5.21012	0.0005
XLOC_018868	MT1F	16:56691605-56694610	170.027	704.403	2.05063	0.0005
XLOC_025567	CLEC4G	19:7793842-7798792	34.3108	114.101	1.73358	0.0005
XLOC_032904	GCAT	22:38203911-38213183	49.3864	186.618	1.91791	0.0005
XLOC_033244	DDT	22:24309088-24326106	250.184	1449.01	2.53401	0.0005
XLOC_036309	TNFSF10	3:172223297-172241297	14.8736	42.794	1.52465	0.0005
XLOC_014824	GSTZ1	14:77741298-77797940	42.8652	209.535	2.28931	0.00055
XLOC_019730	PRSS53,RP11-196G11.1,VKORC1	16:31085742-31107301	98.2874	305.127	1.63433	0.00055
XLOC_041435	CD14	5:140011312-140013286	185.823	632.876	1.768	0.00055
XLOC_006610	OGDHL	10:50942688-50970425	22.0539	66.4171	1.59052	0.0006
XLOC_008279	RP11-21L23.2	11:76511407-76515599	1.92096	7.2149	1.90915	0.0006
XLOC_018861	MT1L	16:56651387-56652730	36.5797	150.486	2.04052	0.0006
XLOC_058607	PIR	X:15402920-15574652	7.22268	25.6323	1.82736	0.0006
XLOC_001703	APCS	1:159557614-159558655	287.983	958.122	1.73422	0.00065
XLOC_011737	PZP	12:9301435-9360966	1.65663	8.00677	2.27297	0.00065
XLOC_025477	C19orf77	19:3474404-3480540	24.6976	80.8642	1.71113	0.00065
XLOC_046115	TOMM7	7:22852250-22862470	64.8713	155.695	1.26307	0.00065
XLOC_008808	TOLLIP	11:1295600-1330884	24.7939	69.4321	1.48562	0.0007
XLOC_017038	ADAMTSL3	15:84322837-84708594	0.190415	0.739045	1.95651	0.0007
XLOC_018580	ZG16	16:29789560-29793096	4.58317	12.9589	1.49953	0.0007
XLOC_025765	CYP4F2	19:15988832-16008930	15.4452	43.5775	1.49643	0.0007
XLOC_028780	FNDC4	2:27714749-27718112	16.6671	45.6501	1.45362	0.0007
XLOC_037672	ANXA10	4:168867824-169108841	8.52591	26.4767	1.6348	0.0007
XLOC_047287	MYOM2	8:1993154-2113475	2.14162	7.15145	1.73953	0.0007
XLOC_001200	SARS	1:109756539-109780791	22.9082	56.7012	1.30751	0.00075
XLOC_003245	EIF2B3	1:45316449-45452282	5.59935	15.32	1.45208	0.00075
XLOC_017059	SLC28A1	15:85427884-85518876	13.7596	41.0812	1.57804	0.00075
XLOC_057472	PRDX4	X:23682378-23704516	74.0286	208.213	1.49191	0.0008
XLOC_000403	RP11-231P20.2	1:26536231-26556331	4.6853	14.039	1.58323	0.0009
XLOC_006847	MAT1A	10:82031575-82049440	159.843	471.909	1.56185	0.0009
XLOC_008005	RARRES3	11:63304280-63313934	55.2183	155.905	1.49745	0.0009
XLOC_011475	ORAI1	12:122064454-122080583	4.32733	11.7907	1.44611	0.0009
XLOC_031883	SOD1	21:33031934-33041244	216.679	782.783	1.85306	0.0009
XLOC_002060	CFHR5	1:196946666-196978804	1.09163	3.97491	1.86443	0.00095
XLOC_002873	AKR7A2	1:19630458-19638640	20.4694	52.6923	1.36413	0.00095
XLOC_018253	SLC9A3R2	16:2075356-2089027	104.829	319.38	1.60724	0.00095
XLOC_025508	CTB-50L17.14,LRG1,PLIN5	19:4522542-4540486	112.229	405.151	1.85202	0.00095
XLOC_057869	GJB1	X:70435043-70445366	60.9876	189.636	1.63665	0.00095
XLOC_002998	FCN3	1:27695602-27701315	46.7	130.194	1.47917	0.001
XLOC_039076	NDUFS6	5:1801513-1816719	53.1137	148.916	1.48734	0.001
XLOC_049863	GRHPR	9:37422662-37436987	200.316	568.97	1.50608	0.001
XLOC_001641	LAMTOR2	1:156024542-156028301	100.631	278.657	1.46942	0.00105
XLOC_001651	RHBG	1:156339002-156355011	6.67556	20.7466	1.63591	0.00105
XLOC_012399	RP11-611O2.2	12:69198790-69199259	5.52976	27.0729	2.29156	0.00105
XLOC_051348	FANCC	9:97861335-98079991	1.27838	3.07417	1.26588	0.00105
XLOC_004145	DPM3	1:155112366-155113071	72.3008	184.107	1.34846	0.00115
XLOC_008414	AMOTL1	11:94277005-94658686	0.54036	2.04717	1.92164	0.00115
XLOC_010363	CD4	12:6896023-6929974	15.9325	40.0518	1.3299	0.00115
XLOC_035349	ENTPD3-AS1	3:40355292-40494820	3.96862	12.5413	1.65997	0.00115
XLOC_021581	RP13-650J16.1	17:79995780-79997256	0.71872	10.3893	3.85352	0.0012
XLOC_031540	SLPI	20:43880879-43883205	56.0815	142.361	1.34396	0.0012
XLOC_038459	ADH1B	4:100226120-100242558	77.8143	365.633	2.23229	0.0012
XLOC_048178	COLEC10	8:120007690-120118821	4.3552	11.8073	1.43886	0.0012
XLOC_011873	SOX5	12:23682439-24103966	0.312028	0.861999	1.46601	0.00125
XLOC_026545	TMEM238	19:55890612-55895966	6.04303	38.0192	2.65338	0.00125
XLOC_041765	SCGB3A1	5:180017102-180018540	1.70789	11.8989	2.80054	0.00125
XLOC_010300	WNT5B	12:1639056-1756409	0.823626	4.23077	2.36086	0.0013
XLOC_026144	BLVRB	19:40953695-40971747	110.346	302.12	1.45309	0.0013
XLOC_043667	KCNK5	6:39156748-39197226	0.424106	2.91112	2.77908	0.0013
XLOC_050047	PGM5	9:70921443-71145977	0.71562	2.04974	1.51818	0.00135
XLOC_032290	RCAN1	21:35885439-35987441	14.9188	38.0649	1.35133	0.0014
XLOC_000307	CDA	1:20915440-20945401	9.2695	31.3763	1.75911	0.00145
XLOC_003379	PPAP2B	1:56960418-57110974	2.74853	7.4225	1.43325	0.00145
XLOC_009066	SAA2,SAA4	11:18252895-18270190	576.975	5319.79	3.20479	0.00145
XLOC_020935	CISD3	17:36886487-36906969	57.6037	243.568	2.08009	0.00145
XLOC_030354	PID1	2:229715241-230136001	3.76667	9.84807	1.38655	0.00145
XLOC_007731	CTD-2210P24.4	11:45792982-45793909	8.1186	26.4434	1.7036	0.0015
XLOC_024023	CYB5A	18:71920529-71959251	199.577	520.753	1.38365	0.0015
XLOC_049876	ALDH1B1	9:38392660-38398658	16.9272	40.6791	1.26494	0.0015
XLOC_015921	SERPINA11	14:94896969-94946026	105.858	279.089	1.3986	0.00155
XLOC_019644	NUPR1	16:28548605-28550495	164.011	446.245	1.44405	0.00155
XLOC_021042	RND2	17:41177257-41184057	1.87947	7.90956	2.07327	0.00155
XLOC_000299	PLA2G5	1:20354671-20417683	0.638538	2.50649	1.97282	0.0016
XLOC_025833	HAPLN4,TM6SF2	19:19366449-19384200	13.0407	44.6943	1.77707	0.0016
XLOC_030245	IGFBP5	2:217536827-217858802	0.739245	2.35407	1.67104	0.0016
XLOC_039101	LINC01018	5:6582248-6588612	1.69699	4.54304	1.42068	0.0016
XLOC_002059	CFHR4	1:196788886-196928356	1.38812	9.46368	2.76927	0.00165
XLOC_043797	GSTA1	6:52656461-52668708	182.59	1052.42	2.52703	0.00165
XLOC_028339	DES	2:220283098-220291461	1.02323	4.26977	2.06103	0.00175
XLOC_038902	MFAP3L	4:170902897-170954182	0.540906	1.35238	1.32205	0.00175
XLOC_015114	DIO3	14:102027687-102029789	0.394586	2.13164	2.43355	0.0018
XLOC_035579	DNASE1L3	3:58177983-58200424	18.0617	49.9519	1.4676	0.0018
XLOC_040232	CTC-558O2.1	5:168081517-168728133	0.0492915	0.817427	4.05168	0.0018
XLOC_050971	HINT2	9:35812956-35854844	152.474	387.8	1.34675	0.0018
XLOC_035415	LTF	3:46477135-46526724	0.412176	1.98202	2.26564	0.00185
XLOC_051722	SARDH	9:136528681-136605077	38.2704	97.3444	1.34687	0.0019
XLOC_014934	RP11-986E7.7,SERPINA3,SERPINA4,SERPINA5	14:95027427-95090983	626.088	3149.7	2.33077	0.00195
XLOC_025527	FUT6	19:5830620-5839742	2.47741	6.67657	1.43027	0.00195
XLOC_007052	CYP17A1	10:104590287-104597290	0.738007	4.40317	2.57684	0.00205
XLOC_010080	APOA4	11:116691418-116694022	31.4911	900.866	4.8383	0.00205
XLOC_018465	ACSM5	16:20420855-20458322	19.6819	46.3233	1.23487	0.00205
XLOC_024443	CYP4F22	19:15619303-15663128	1.0527	6.42006	2.60849	0.00205
XLOC_028577	ADI1	2:3500726-3526968	48.8092	158.822	1.70218	0.0021
XLOC_028765	CGREF1	2:27309614-27341995	6.61866	29.5733	2.15968	0.0021
XLOC_029616	LIMS2	2:128395955-128439360	51.2844	161.842	1.65799	0.0021
XLOC_004061	LINGO4,RORC	1:151772739-151804348	16.2506	42.6086	1.39065	0.00215
XLOC_024948	APOC1P1	19:45430060-45434643	167.865	542.518	1.69237	0.00215
XLOC_033147	CLDN5	22:19510546-19515068	13.8263	38.938	1.49377	0.00215
XLOC_011695	RBP5	12:7276279-7281538	92.0342	267.084	1.53705	0.0022
XLOC_015337	CIDEB	14:24769067-24787242	60.7915	153.408	1.33543	0.0022
XLOC_026354	HRC	19:49654454-49658681	0.337637	1.42775	2.0802	0.00225
XLOC_002768	KIAA2013	1:11979647-11986485	25.1849	57.6986	1.19598	0.0023
XLOC_034592	PCCB	3:135969147-136471220	20.8493	53.1991	1.3514	0.0023
XLOC_044359	SF3B5	6:144416017-144416754	95.1038	220.141	1.21085	0.0023
XLOC_051490	PTGR1	9:114287438-114393569	48.6005	134.131	1.4646	0.00235
XLOC_010078	APOA5	11:116660082-116663136	118.796	518.383	2.12553	0.0024
XLOC_024972	FOXA3	19:46367246-46377055	30.4511	73.1342	1.26405	0.0024
XLOC_057576	MID1IP1	X:38660684-38665790	6.9829	18.2527	1.38621	0.0024
XLOC_018991	TANGO6	16:68877506-69119083	2.66501	6.49234	1.2846	0.00245
XLOC_009403	GLYAT	11:58407898-58499447	28.8528	103.845	1.84765	0.0025
XLOC_016967	DNAJA4	15:78542843-78592136	2.03895	14.7423	2.85406	0.0025
XLOC_024391	GCDH	19:13001839-13030090	35.5948	91.1793	1.35704	0.0025
XLOC_024991	ARHGAP35	19:47421932-47508334	4.77084	11.2383	1.23611	0.0025
XLOC_022778	CDC42EP4	17:71279762-71308314	4.99909	10.9999	1.13775	0.0026
XLOC_029385	ADRA2B	2:96778706-96781984	0.723176	2.53461	1.80934	0.0026
XLOC_033792	RBMS3	3:29305684-30051886	0.274325	1.66354	2.6003	0.0026
XLOC_018578	QPRT,SPN	16:29674299-29710020	48.2062	127.782	1.40639	0.00265
XLOC_018621	HSD3B7	16:30996518-31000473	21.85	52.606	1.2676	0.00265
XLOC_029457	AC068535.3	2:105027658-105032070	1.16154	5.70467	2.2961	0.00265
XLOC_032028	LRRC3DN	21:45879813-45882078	9.95905	26.2129	1.3962	0.0027
XLOC_034863	RP11-91K9.1	3:177534652-177617012	0.310451	1.41069	2.18396	0.0027
XLOC_042415	RP11-397G17.1	6:50061423-50066995	0.353003	2.0685	2.55083	0.0027
XLOC_020393	PSMB6	17:4699438-4701790	97.9497	213.557	1.12451	0.0028
XLOC_007909	AP001652.1,GLYATL1	11:58672870-58826132	14.8306	36.5666	1.30195	0.00285
XLOC_050947	CCL21	9:34709001-34710121	43.2909	98.9944	1.19328	0.00285
XLOC_008265	DGAT2	11:75469499-75854239	13.2352	77.5267	2.55031	0.0029
XLOC_019213	RP11-830F9.5	16:88941265-89043612	0.181948	2.36446	3.69991	0.0029
XLOC_000509	FAM167B	1:32712833-32714457	5.56895	15.4541	1.47252	0.00295
XLOC_026381	VRK3	19:50479723-50570050	10.6946	26.7605	1.32322	0.00295
XLOC_037664	CPE	4:166282345-166419472	0.415304	1.66952	2.00719	0.00295
XLOC_045602	SMO	7:128828712-128853386	9.8684	23.9717	1.28044	0.00295
XLOC_006958	CYP2C8	10:96796529-96829254	53.5103	184.887	1.78876	0.003
XLOC_007309	AP006285.1,FAM99A	11:1686826-1689086	23.8259	80.26	1.75215	0.003
XLOC_027618	STEAP3	2:119981383-120023228	14.5503	34.2495	1.23503	0.003
XLOC_011330	DAO	12:109252707-109294819	15	37.6988	1.32956	0.00305
XLOC_024655	PLEKHF1	19:30155962-30166364	6.03852	16.4325	1.44428	0.00305
XLOC_047383	NEIL2	8:11627147-11644855	2.38701	6.76895	1.50373	0.00305
XLOC_023882	ACAA2,MYO5B,RP11-886H22.1	18:47309868-47721463	70.2342	176.483	1.32928	0.0031
XLOC_026837	GCKR	2:27719708-27746554	32.005	79.0489	1.30445	0.00315
XLOC_022824	GALK1	17:73717407-73761792	102.168	281.426	1.46181	0.0032
XLOC_039969	NPY6R	5:137136881-137146440	0.302938	1.23244	2.02443	0.0032
XLOC_050941	RPP25L	9:34610482-34612101	24.1561	57.3764	1.24807	0.0032
XLOC_018812	RP11-883G14.1	16:50918119-50934962	0.242891	2.80793	3.53113	0.00325
XLOC_042349	CNPY3	6:42896937-42907025	37.218	95.7101	1.36267	0.00325
XLOC_048042	SDC2	8:97505578-97624000	16.0352	40.5316	1.33781	0.00325
XLOC_002334	EPHX1	1:225997793-226070069	195.784	808.864	2.04663	0.0033
XLOC_005192	ECHDC3	10:11784364-11806069	27.1749	61.5575	1.17966	0.00335
XLOC_016996	FAH	15:80444831-80479288	117.149	420.08	1.84232	0.00335
XLOC_017973	CPEB1,RP11-152F13.10,RPS17L	15:83205503-83378666	0.106919	1.18466	3.46989	0.00335
XLOC_037046	UGT2B10	4:69681710-69696914	31.3619	72.1532	1.20205	0.00335
XLOC_043652	CCDC167	6:37450695-37467698	17.9449	42.6075	1.24753	0.00335
XLOC_019643	IL27	16:28510682-28523372	5.60674	18.0654	1.68799	0.0034
XLOC_025795	BST2	19:17513747-17516457	184.432	506.298	1.4569	0.0034
XLOC_058698	DMD	X:31115793-33357558	1.09173	2.48121	1.18442	0.0034
XLOC_043363	SLC17A3	6:25833293-25882623	3.55675	8.66351	1.28439	0.00345
XLOC_043728	MRPS18A	6:43612782-43655528	22.6908	56.2038	1.30856	0.00345
XLOC_025568	CD209	19:7804878-7812464	0.340789	0.818466	1.26404	0.0035
XLOC_002134	PRELP	1:203444955-203460480	1.1464	2.7682	1.27183	0.00355
XLOC_036086	TFDP2	3:141663269-141868386	4.97332	11.5306	1.21319	0.00355
XLOC_003922	PDE4DIP	1:144836156-145076186	6.09994	12.296	1.01133	0.0036
XLOC_039453	RP11-434D9.1	5:66675205-67198428	0.287817	3.75301	3.70482	0.0036
XLOC_018627	BCKDK	16:31117427-31124110	21.0443	47.418	1.17201	0.00365
XLOC_031152	DDRGK1	20:3170995-3185331	46.8095	119.672	1.35421	0.00365
XLOC_033515	CYP2D7P	22:42536213-42540576	43.4192	253.983	2.54833	0.00365
XLOC_047624	EIF4EBP1	8:37887858-37917883	36.795	93.9072	1.35173	0.00365
XLOC_032966	TEF	22:41763336-41795330	3.60347	9.09845	1.33623	0.0037
XLOC_048328	THEM6	8:143808620-143818345	6.51241	15.8955	1.28736	0.0037
XLOC_026154	CYP2A7	19:41277552-41406413	51.1656	297.612	2.54019	0.00375
XLOC_025425	GAMT	19:1397090-1401569	419.402	1242.49	1.56682	0.0039
XLOC_028322	CYP27A1	2:219646471-219680016	170.373	484.477	1.50773	0.0039
XLOC_024807	PSMD8	19:38865175-38874464	33.7331	73.7145	1.12778	0.00395
XLOC_010318	TSPAN9	12:3186520-3395730	11.9113	25.8609	1.11844	0.004
XLOC_015254	RNASE1	14:21269386-21271437	7.80271	23.4047	1.58475	0.004
XLOC_046304	POLD2	7:44154285-44163957	81.4952	310.653	1.93052	0.004
XLOC_024939	BCL3	19:45250961-45263301	39.0932	80.0392	1.03379	0.0041
XLOC_002776	DHRS3	1:12627938-12677737	127.704	305.236	1.25712	0.00425
XLOC_013456	MYO16	13:109248499-109860355	0.440492	1.26142	1.51786	0.00425
XLOC_033236	CHCHD10	22:24105207-24126503	424.641	1449.12	1.77086	0.00425
XLOC_004642	ETNK2	1:204100189-204121307	30.2364	90.8607	1.58737	0.0043
XLOC_027174	ACTG2	2:74119440-74146992	1.52097	4.1792	1.45824	0.0043
XLOC_027156	DYSF	2:71680851-71913898	3.53025	8.22063	1.21948	0.00435
XLOC_038351	ANTXR2	4:80822302-81046608	1.42198	4.03299	1.50395	0.00435
XLOC_006247	ASB13	10:5680829-5708558	22.7687	75.9822	1.73861	0.0044
XLOC_058229	GRIA3	X:122318005-122624766	0.504233	2.42385	2.26514	0.0044
XLOC_050615	RXRA	9:137208943-137332431	35.5363	78.436	1.14222	0.00445
XLOC_015170	C14orf180	14:104941014-105071984	0.439514	3.46063	2.97705	0.0045
XLOC_007247	FUOM	10:135168657-135171529	169.121	499.266	1.56175	0.0046
XLOC_014979	CYP46A1	14:100150640-100193638	0.316262	1.12474	1.8304	0.0046
XLOC_028457	UGT1A1,UGT1A10,UGT1A3,UGT1A4,UGT1A6,UGT1A7,UGT1A8,UGT1A9	2:234526290-234681956	149.239	374.727	1.32821	0.0047
XLOC_028918	PREPL	2:44502598-44589001	0.898455	3.14465	1.80738	0.0048
XLOC_002871	AKR7L	1:19592475-19600688	6.19846	14.6334	1.23928	0.00485
XLOC_008854	ART5	11:3659732-3663546	0.694988	3.29943	2.24716	0.0049
XLOC_023262	MOCOS	18:33767481-33852120	1.16944	4.58228	1.97024	0.00495
XLOC_024115	C19orf24	19:1275025-1279248	77.1954	227.984	1.56235	0.00495
XLOC_024761	SDHAF1	19:36486089-36487220	15.2061	35.8641	1.23789	0.00495
XLOC_049613	SLC1A1	9:4490443-4666674	0.715987	5.11111	2.83563	0.00495
XLOC_010762	COX14	12:50505761-50561288	43.0654	142.948	1.73089	0.005
XLOC_021187	SGCA	17:48240883-48258539	0.964385	4.97132	2.36595	0.005
XLOC_034967	ST6GAL1	3:186648273-186796341	32.6289	75.8201	1.21643	0.00505
XLOC_039687	C5orf27	5:95171646-95195837	0.797085	3.39973	2.09261	0.00515
XLOC_024227	CLPP	19:6343771-6368919	45.2787	107.663	1.24961	0.0052
XLOC_032559	P2RX6	22:21353392-21399306	0.817714	2.42531	1.5685	0.0052
XLOC_047385	FDFT1	8:11653081-11696818	12.7237	26.8304	1.07635	0.0052
XLOC_000021	RP11-206L10.9	1:714149-755214	0.994274	2.008	1.01404	0.00525
XLOC_018878	CETP	16:56995761-57017757	17.7163	47.8147	1.43238	0.00525
XLOC_022537	SAMD14	17:48172100-48207246	6.35289	15.8796	1.32169	0.0053
XLOC_033513	CYP2D6	22:42481528-42535938	242.977	821.096	1.75673	0.0053
XLOC_036742	LAP3	4:17578814-17616194	11.042	25.0485	1.18173	0.0053
XLOC_031792	LINC00478	21:17442841-17999716	11.4378	39.447	1.78611	0.0054
XLOC_005973	WBP1L	10:104503726-104576021	7.39413	14.6922	0.990601	0.0057
XLOC_011460	ACADS	12:121163537-121177811	96.1328	244.802	1.34852	0.0057
XLOC_018244	NDUFB10	16:2009508-2011976	145.458	364.359	1.32475	0.0057
XLOC_004353	DPT	1:168664696-168698502	2.48496	11.9748	2.26871	0.0058
XLOC_021551	BAIAP2	17:79008947-79156964	26.9342	57.8252	1.10226	0.0058
XLOC_022227	SRCIN1	17:36686250-36762183	0.640715	1.92618	1.58799	0.0058
XLOC_057670	EBP	X:48379545-48387104	266.469	604.502	1.18178	0.0058
XLOC_004645	GOLT1A	1:204167287-204183220	98.1063	213.181	1.11966	0.00585
XLOC_007288	TALDO1	11:747328-765024	76.0438	173.031	1.18613	0.0059
XLOC_038279	GC	4:72607409-72669758	614.076	2926.84	2.25285	0.0059
XLOC_024186	SHD	19:4278597-4290721	2.43763	10.4568	2.10089	0.00595
XLOC_003109	PSMB2	1:36067184-36107445	14.2242	27.8465	0.96915	0.006
XLOC_041458	NR3C1	5:142657495-142815077	2.44072	18.8818	2.95162	0.006
XLOC_057606	MAOA	X:43515466-43606068	8.60502	19.4508	1.17658	0.006
XLOC_019302	MRPS34	16:1821890-1823156	68.6963	163.68	1.25257	0.00605
XLOC_001321	HAO2	1:119911401-119936753	58.7526	194.712	1.72861	0.0061
XLOC_004095	S100A8	1:153362507-153363664	27.9307	74.6458	1.41821	0.0061
XLOC_016054	IGHG2	14:106109388-106115394	6.56161	16.2259	1.30617	0.0061
XLOC_044563	FAM20C	7:182934-300711	40.7435	99.9446	1.29456	0.0061
XLOC_030876	OSER1-AS1	20:42839599-42854667	5.92201	15.0843	1.34889	0.0062
XLOC_016633	BLOC1S6,RP11-96O20.4,SQRDL	15:45879320-45983492	19.5346	41.6097	1.09089	0.00625
XLOC_018208	METRN	16:765114-769655	16.7621	55.4717	1.72655	0.00625
XLOC_010370	C12orf57	12:7052140-7055166	145.158	354.15	1.28674	0.00635
XLOC_036770	SOD3	4:24791533-24802464	5.07348	12.7847	1.33337	0.00635
XLOC_015917	SERPINA10	14:94749649-94759608	29.2477	58.798	1.00744	0.00645
XLOC_024693	LRP3	19:33668508-33698694	38.6776	144.125	1.89775	0.00645
XLOC_005139	AKR1C1	10:4934795-5025475	79.3288	267.018	1.75102	0.0065
XLOC_008583	TMEM25,TTC36	11:118307204-118473748	65.6707	728.192	3.471	0.0065
XLOC_033405	TXN2	22:36863082-36878077	53.9615	121.868	1.17531	0.00655
XLOC_033456	NPTXR	22:39214456-39239987	1.41763	4.14977	1.54955	0.0066
XLOC_034208	RP11-6B4.1	3:81043018-81144798	6.53494	17.4042	1.41319	0.0066
XLOC_043672	MOCS1	6:39760141-39902290	11.171	28.7409	1.36335	0.0066
XLOC_018869	MT1H	16:56703725-56705041	40.7317	1473.49	5.17694	0.0067
XLOC_041804	NQO2	6:2988200-3019996	29.6641	72.0023	1.27932	0.0067
XLOC_002936	HMGCL	1:24128374-24165110	109.482	281.63	1.36311	0.00675
XLOC_001706	DUSP23	1:159750721-159752333	90.8292	215.426	1.24596	0.00685
XLOC_019446	EMP2	16:10622278-10674555	7.25814	17.1708	1.24229	0.00685
XLOC_001580	NPR1	1:153651112-153666468	2.95539	8.26148	1.48305	0.00695
XLOC_006739	PCBD1	10:72642036-72648541	133.141	266.661	1.00205	0.007
XLOC_007747	F2	11:46740729-46761056	443.325	1071.51	1.27321	0.007
XLOC_027378	FAHD2A	2:96068468-96082364	11.8208	29.4439	1.31665	0.00705
XLOC_007333	SLC22A18	11:2909009-2946476	58.3241	163.178	1.48428	0.0071
XLOC_050956	STOML2	9:35099887-35103154	38.0507	85.7298	1.17187	0.0071
XLOC_027568	CHCHD5	2:113341816-113372008	31.0814	74.0692	1.25282	0.00715
XLOC_022199	CCL14,CCL15,CCL15-CCL14	17:34310326-34338658	85.8587	209.808	1.28904	0.0072
XLOC_024062	PQLC1	18:77662419-77711664	58.2153	140.954	1.27575	0.0072
XLOC_039918	LEAP2	5:132208013-132210738	53.7005	174.18	1.69757	0.00725
XLOC_010934	INHBC	12:57828542-57844611	0.795593	3.59475	2.17579	0.0073
XLOC_038297	CXCL2	4:74962751-74965010	50.1966	115.267	1.19932	0.0073
XLOC_051598	PSMB7	9:127115744-127177723	102.873	245.989	1.25772	0.0073
XLOC_039939	AC005355.2	5:133842242-133844920	0.320357	1.57848	2.30078	0.00735
XLOC_024871	CYP2A13	19:41594376-41602100	0.215404	1.00208	2.21788	0.00745
XLOC_020047	LCAT,SLC12A4	16:67973652-68003504	156.15	396.524	1.34448	0.0075
XLOC_011370	ERP29	12:112451119-112461255	70.5644	158.392	1.16648	0.0076
XLOC_002211	HSD11B1	1:209834708-209908295	6.09215	69.6735	3.51559	0.0077
XLOC_002293	C1orf115	1:220863186-220872499	10.5957	21.2384	1.00319	0.0077
XLOC_017053	ZSCAN2	15:85144216-85171027	2.76747	5.7794	1.06235	0.0078
XLOC_037218	HERC5	4:89378267-89427314	2.53419	5.67136	1.16217	0.0078
XLOC_033465	RPS19BP1	22:39925097-39928860	50.6593	108.917	1.10432	0.00785
XLOC_018865	MT1A	16:56672577-56673999	36.6568	104.815	1.51569	0.00795
XLOC_003384	C8B	1:57394882-59012474	99.4705	212.631	1.09601	0.008
XLOC_016536	IVD	15:40697685-40728146	25.4123	53.4581	1.07288	0.008
XLOC_004628	CHI3L1	1:203148058-203155877	1.43648	6.20503	2.1109	0.00805
XLOC_021568	MRPL12,SLC25A10	17:79670386-79688042	140.939	375.979	1.41559	0.00805
XLOC_026098	LGALS4	19:39292310-39304004	9.16447	25.5429	1.4788	0.0081
XLOC_022476	RP11-6N17.4	17:45968620-45973178	2.73051	11.2073	2.03719	0.0082
XLOC_029911	LINC01124	2:171568960-171571077	0.330726	1.49094	2.17251	0.0082
XLOC_040706	C6	5:41142335-41261540	32.7721	72.0929	1.13739	0.0082
XLOC_029154	RAB11FIP5,SFXN5	2:73169164-73383849	27.664	65.9726	1.25386	0.00845
XLOC_032982	SMDT1	22:42475694-42480288	53.0147	131.929	1.3153	0.00845
XLOC_037313	HADH	4:108910869-108956331	31.7299	66.0365	1.05742	0.0085
XLOC_043101	PNLDC1	6:160221297-160241736	0.10934	2.92257	4.74034	0.0086
XLOC_051632	ENG	9:130577290-130617035	18.8659	39.4165	1.06302	0.0087
XLOC_031702	PSMA7	20:60711790-60718496	91.2702	178.193	0.965229	0.0088
XLOC_040694	C9,DAB2	5:39284363-39462402	29.0581	96.2741	1.72821	0.0088
XLOC_050546	LINC00963,RP11-492E3.51	9:132245729-132275965	9.65711	22.0474	1.19094	0.0089
XLOC_022488	SKAP1	17:46210801-46507637	34.5138	79.2887	1.19994	0.009
XLOC_005902	PGAM1	10:99185916-99193198	22.5878	43.2647	0.937645	0.00915
XLOC_005754	PLAC9	10:81891437-81905115	11.3644	30.2714	1.41343	0.0092
XLOC_026218	ETHE1	19:44010870-44040282	17.2919	38.2854	1.1467	0.0092
XLOC_045174	ELN	7:73442118-73484237	10.631	31.322	1.5589	0.0092
XLOC_024758	LRFN3	19:36426259-36436669	0.774026	2.81821	1.86433	0.00925
XLOC_008076	CCDC85B	11:65657874-65659105	35.24	93.4139	1.40642	0.00935
XLOC_019728	STX1B	16:31000576-31021949	0.922283	2.23458	1.27672	0.0094
XLOC_022828	WBP2	17:73841779-73852588	36.1606	71.5623	0.984781	0.00945
XLOC_038124	OCIAD2	4:48887035-48908954	27.3123	56.7122	1.05411	0.00955
XLOC_050645	EGFL7	9:139543061-139567130	82.6473	192.934	1.22307	0.00955
XLOC_021573	ANAPC11,NPB	17:79845712-79869340	80.4754	189.678	1.23693	0.00965
XLOC_043718	DNPH1	6:43193366-43197222	73.7562	150.736	1.03119	0.00965
XLOC_043618	C6orf106	6:34555064-34665247	12.4063	27.0484	1.12447	0.00975
XLOC_048965	TTPA	8:63961111-63998612	0.749808	2.04787	1.44953	0.00975
XLOC_019647	SULT1A1	16:28616902-28634946	88.4622	210.993	1.25406	0.0098
XLOC_024228	ALKBH7	19:6372443-6375042	138.44	374.824	1.43695	0.0099
XLOC_030474	AC104809.2	2:241858201-241932728	0.296081	5.04143	4.08977	0.00995
XLOC_050197	RP11-305L7.6	9:93881343-93945044	0.0659523	1.70596	4.69302	0.00995
XLOC_003872	HMGCS2	1:120290618-120311528	180.167	493.076	1.45247	0.01
XLOC_010311	FKBP4	12:2904118-3050306	13.9876	42.6391	1.60803	0.01
XLOC_051714	SURF1	9:136218609-136228045	39.174	90.1489	1.20241	0.01
XLOC_010163	HSPA8	11:122928196-122933938	50.0663	122.031	1.28534	0.01005
XLOC_008486	ACAT1	11:107879458-108018503	189.476	549.556	1.53625	0.01015
XLOC_003131	LINC01137	1:37920479-37940012	2.29478	5.77939	1.33256	0.0102
XLOC_003532	ELTD1	1:79355448-79472403	0.587074	1.61733	1.462	0.0102
XLOC_041883	HIVEP1	6:12007902-12165232	3.39678	12.1096	1.83392	0.0102
XLOC_014382	DHRS4L2	14:24407939-24475617	53.9445	190.796	1.82248	0.01025
XLOC_034295	TMEM45A	3:100211462-100296288	3.11903	8.41666	1.43215	0.01025
XLOC_002635	MRPL20	1:1334901-1342693	130.817	330.893	1.33881	0.01035
XLOC_018951	CES2,CES3	16:66968346-67009051	93.1013	207.841	1.15861	0.0104
XLOC_036761	GBA3	4:22694536-22821198	2.66065	9.376	1.81719	0.0104
XLOC_048498	PPP1R3B	8:8993764-9009084	7.49075	16.9877	1.18131	0.01045
XLOC_040497	CMBL	5:10275986-10308138	8.9447	19.5906	1.13106	0.01055
XLOC_018453	CTD-2349B8.1,ITPRIPL2,SYT17	16:19125253-19279652	0.874399	2.35355	1.42847	0.01065
XLOC_044838	BMPER	7:33944522-34195484	0.338038	1.1445	1.75946	0.01065
XLOC_029283	FABP1	2:88422509-88427635	2170.34	7226.49	1.73538	0.0107
XLOC_058352	F9	X:138612916-138645617	27.5615	55.984	1.02236	0.0108
XLOC_043267	C6orf52	6:10671650-10710015	0.33916	1.45146	2.09747	0.01085
XLOC_050504	LCN2	9:130911349-130915734	13.7832	29.9775	1.12097	0.0109
XLOC_015174	SIVA1	14:105219436-105234831	54.6583	138.853	1.34504	0.0111
XLOC_031076	COL9A3	20:61447595-61493115	1.26466	3.69312	1.5461	0.01135
XLOC_041755	RNF130	5:179338650-179499118	21.3088	49.9036	1.22769	0.0114
XLOC_049814	NUDT2	9:34329503-34343709	14.4025	31.5238	1.13012	0.01165
XLOC_006228	AKR1C6P	10:4914092-4934167	2.14824	5.65606	1.39664	0.0117
XLOC_021200	ABCC3	17:48712137-48769613	21.7056	45.1257	1.05588	0.0117
XLOC_033863	XYLB	3:38388250-38462839	2.79682	6.21086	1.151	0.01175
XLOC_041313	HINT1	5:130494719-130541119	123.255	241.846	0.972445	0.0118
XLOC_047447	NAT2	8:18248754-18258728	1.25214	3.0452	1.28214	0.01185
XLOC_010207	ROBO4	11:124753586-124768396	1.56008	3.12409	1.00181	0.01195
XLOC_048041	PTDSS1	8:97273942-97349223	4.61959	9.8476	1.09201	0.012
XLOC_021326	TACO1	17:61678230-61685725	16.003	33.8682	1.08159	0.01205
XLOC_021030	RAMP2	17:40905931-40915059	8.31822	19.801	1.25123	0.0121
XLOC_008190	LRTOMT	11:71709586-71823826	1.81209	6.19124	1.77257	0.0122
XLOC_023366	RP11-1151B14.3	18:56113506-56116856	6.9705	18.1531	1.38088	0.0122
XLOC_039362	NDUFS4	5:52856462-52979168	32.1662	60.9592	0.922301	0.01225
XLOC_006165	MGMT	10:131265447-131566271	99.0544	212.529	1.10137	0.0123
XLOC_025077	ATF5	19:50392910-50464429	341.517	776.596	1.1852	0.0123
XLOC_033429	LGALS2	22:37966254-37978623	7.0043	18.4542	1.39764	0.0123
XLOC_001609	CKS1B	1:154947128-154951725	15.5865	32.0404	1.03959	0.01235
XLOC_024176	MRPL54	19:3762661-3768573	118.197	306.765	1.37594	0.01235
XLOC_005702	ADK	10:75910959-76469061	9.31794	20.4994	1.1375	0.0125
XLOC_022482	COPZ2	17:46103532-46115392	20.6364	60.477	1.55119	0.01255
XLOC_025729	NDUFB7	19:14676889-14682874	275.827	720.986	1.38621	0.0126
XLOC_032714	AP000350.10,MIF,SLC2A11	22:24198613-24241117	456.336	1118.36	1.29321	0.0126
XLOC_002524	SCCPDH	1:246887348-246931439	14.5738	27.1683	0.898543	0.01265
XLOC_033305	XBP1	22:29190542-29196585	68.696	136.228	0.987723	0.01265
XLOC_009580	MRPL11	11:66202545-66234209	19.1815	45.5971	1.24923	0.0127
XLOC_041817	FAM50B	6:3832166-3855971	2.15154	6.07162	1.49671	0.01285
XLOC_057686	MAGIX	X:49019060-49024822	7.25205	20.9298	1.5291	0.0129
XLOC_046298	MRPS24,URGCP,URGCP-MRPS24	7:43906156-43966010	102.567	244.093	1.25086	0.01295
XLOC_039449	MAST4	5:65892175-66465423	2.61705	6.28841	1.26475	0.013
XLOC_025011	CRX,TPRX2P	19:48322702-48364769	0.20038	0.918219	2.1961	0.01305
XLOC_001227	LAMTOR5-AS1	1:110905469-110974982	1.55512	3.68681	1.24535	0.0132
XLOC_006049	HABP2	10:115310595-115423886	50.4547	104.447	1.04971	0.0132
XLOC_042267	RPL10A	6:35436184-35438562	250.183	515.207	1.04217	0.01325
XLOC_041712	LMAN2	5:176758562-176778853	86.5588	194.983	1.17159	0.0133
XLOC_050473	RABEPK	9:127962820-127996437	6.54415	15.0006	1.19674	0.0133
XLOC_058568	FAM9B	X:8992272-9132680	0.205313	1.11406	2.43993	0.0133
XLOC_011387	RITA1	12:113623330-113630173	4.93391	11.3924	1.20727	0.0135
XLOC_027619	DBI	2:120124496-120130126	197.714	369.192	0.900956	0.01355
XLOC_032053	PCBP3	21:47063607-47362368	0.424909	1.07309	1.33654	0.0138
XLOC_007129	PDZD8	10:119039999-119134978	0.422016	1.00371	1.24998	0.01385
XLOC_022804	FADS6	17:72873427-72889708	0.828882	2.90896	1.81127	0.01385
XLOC_003097	SMIM12	1:35178337-35325417	7.62391	19.5842	1.36109	0.0139
XLOC_014356	MRPL52	14:23299087-23304246	110.831	264.131	1.25289	0.0139
XLOC_033533	MCAT	22:43528211-43539400	9.84543	24.9294	1.34032	0.01395
XLOC_038590	C4orf3	4:120218206-120225600	9.89951	20.5783	1.05569	0.01395
XLOC_001589	RPS27	1:153963234-153964626	1646.42	3939.63	1.25872	0.01425
XLOC_032910	POLR2F	22:38339527-38437922	51.944	109.297	1.07323	0.0143
XLOC_025692	GADD45GIP1	19:13064971-13068050	122.356	241.638	0.981768	0.0144
XLOC_034580	SRPRB	3:133502876-133614680	12.6624	24.2755	0.938953	0.0144
XLOC_010364	GPR162,LEPREL2	12:6930710-6949018	9.93904	21.1119	1.08688	0.0146
XLOC_033935	CLEC3B,EXOSC7	3:44956748-45077563	22.4623	63.7351	1.50458	0.0146
XLOC_051431	ABCA1	9:107543282-107691173	1.57514	3.73558	1.24586	0.0146
XLOC_005798	ADIRF,FAM25A	10:88695296-88784489	39.441	163.667	2.05299	0.01475
XLOC_016899	ISLR	15:74445140-74471567	4.9728	10.4526	1.07173	0.0148
XLOC_030284	ABCB6,ATG9A	2:220074489-220094439	43.9624	128.16	1.5436	0.01485
XLOC_048358	GRINA	8:145051320-145101933	65.0067	178.034	1.45349	0.01485
XLOC_030457	NDUFA10	2:240831866-240964819	58.6051	139.692	1.25315	0.015
XLOC_019738	COX6A2	16:31439051-31439967	13.9719	46.7382	1.74207	0.01505
XLOC_021524	C1QTNF1	17:77015290-77045870	11.4433	22.2227	0.957534	0.01515
XLOC_029510	LINC00116	2:110969105-111043433	43.9381	91.3131	1.05535	0.01515
XLOC_032947	FAM83F	22:40390952-40440534	0.222338	1.13741	2.35492	0.01515
XLOC_029432	AFF3	2:100162322-100759201	0.478969	1.69988	1.82743	0.0153
XLOC_047430	MICU3	8:16884746-16980153	0.309865	1.22334	1.98111	0.0153
XLOC_046618	AC004862.6	7:79959507-80308593	0.656006	4.41016	2.74905	0.01535
XLOC_002865	ALDH4A1,IFFO2,RP13-279N23.2,TAS1R2	1:19166092-19283180	93.8189	181.147	0.94921	0.0154
XLOC_050054	FXN	9:71650174-71715094	4.08561	10.8041	1.40296	0.0154
XLOC_032045	FAM207A	21:46359924-46396904	15.5602	43.0923	1.46957	0.0155
XLOC_045394	EPO	7:100318422-100321323	0.540427	2.04626	1.92082	0.01555
XLOC_001202	SYPL2	1:110009179-110024759	0.367104	0.991808	1.43387	0.0156
XLOC_015655	GPX2	14:65381078-65569413	62.506	346.445	2.47056	0.0159
XLOC_024698	CEBPA-AS1,CTD-2540B15.9	19:33793762-33800293	3.01311	8.531	1.50146	0.0159
XLOC_030205	IDH1	2:209100950-209130798	14.5405	26.7529	0.879621	0.0161
XLOC_021535	CTD-2529O21.2	17:77906141-78009647	0.0492591	2.98082	5.91918	0.01615
XLOC_024879	BCKDHA,CTC-435M10.3,TMEM91	19:41768400-41930910	48.0325	131.899	1.45735	0.01625
XLOC_005965	RP11-18I14.10	10:104209573-104220863	7.8292	17.5207	1.16213	0.0164
XLOC_032800	MTFP1,RP4-539M6.19,SEC14L2	22:30727976-30825045	35.3903	103.231	1.54445	0.0164
XLOC_022229	C17orf96	17:36827960-36831187	1.47065	3.50811	1.25424	0.01645
XLOC_014942	RP11-1070N10.3	14:95982472-95984248	0.293992	1.2585	2.09786	0.0165
XLOC_048624	PHYHIP	8:22077221-22089854	0.277946	0.753183	1.4382	0.0165
XLOC_015918	SERPINA6	14:94770584-94789731	179.426	440.309	1.29513	0.01665
XLOC_024725	FXYD3	19:35606731-35615228	0.656573	1.943	1.56526	0.01665
XLOC_003086	AK2	1:33452552-33546597	30.715	69.8402	1.18511	0.0167
XLOC_020032	ATP6V0D1	16:67471916-67515140	27.2069	54.5232	1.0029	0.0167
XLOC_025948	UQCRFS1	19:29698172-29706722	39.553	70.6746	0.837405	0.01675
XLOC_006877	MMRN2	10:88695296-88784489	5.7257	19.9559	1.80129	0.0169
XLOC_016621	SORD	15:45315301-45369383	28.7427	61.0162	1.086	0.0169
XLOC_011608	SLC6A12	12:299242-323736	23.3542	48.1858	1.04493	0.017
XLOC_031097	LIME1,RP4-583P15.14,RP4-583P15.15,SLC2A4RG,ZGPAT	20:62289162-62374858	289.544	646.114	1.15801	0.01715
XLOC_033454	DNAL4,SUN2	22:39101727-39190203	24.6402	50.1335	1.02476	0.01715
XLOC_049540	TSTA3	8:144694787-144700218	55.6129	143.115	1.36368	0.0172
XLOC_008283	CAPN5	11:76777978-76837201	4.76171	9.13425	0.939807	0.0173
XLOC_047501	R3HCC1	8:23127632-23153792	14.1804	27.6317	0.962421	0.01745
XLOC_041163	LINC01023	5:108063525-108063961	5.71683	17.2236	1.5911	0.0175
XLOC_045523	CPED1	7:120628730-120937498	2.65037	11.0447	2.05909	0.01755
XLOC_047358	MSRA	8:9911777-10286401	20.8769	41.7418	0.999581	0.01775
XLOC_008783	SIGIRR	11:405715-417455	82.987	185.109	1.15742	0.01785
XLOC_009005	LYVE1	11:10562818-10715535	0.975037	2.86677	1.5559	0.01795
XLOC_010935	INHBE	12:57846105-57853063	7.02303	13.2911	0.920293	0.01815
XLOC_048363	CYC1	8:145149929-145152428	70.5799	138.392	0.971435	0.01815
XLOC_038455	ADH4	4:100010007-100222513	46.0678	307.524	2.73887	0.01825
XLOC_028445	AC106876.2	2:233562008-233880595	1.09131	5.75153	2.39789	0.01845
XLOC_050499	FPGS	9:130556875-130576606	29.0624	60.6691	1.06181	0.0186
XLOC_034490	ROPN1B	3:125687986-125702297	0.440939	1.14028	1.37074	0.01865
XLOC_035376	CYP8B1	3:42846243-43101703	34.5274	74.2173	1.10401	0.01865
XLOC_041683	CTB-43E15.4	5:173213792-173236042	59.4911	125.968	1.08231	0.01865
XLOC_020976	IGFBP4	17:38599701-38613983	311.675	1028.74	1.72277	0.01875
XLOC_030826	LBP	20:36974758-37005665	82.0991	221.618	1.43264	0.0188
XLOC_032365	TFF3	21:43731776-43735761	2.1919	11.0406	2.33257	0.01905
XLOC_026362	PIH1D1	19:49949554-49995565	67.2575	128.807	0.937447	0.0191
XLOC_046839	CCDC71L	7:106012696-106410653	1.93055	4.67544	1.27609	0.01915
XLOC_027457	IL1RL2	2:102803432-102856462	0.440216	1.2264	1.47815	0.0192
XLOC_040715	SEPP1	5:42756902-42887494	96.7793	201.58	1.05858	0.01925
XLOC_027267	ATOH8	2:85978466-86015189	18.0752	41.831	1.21056	0.01935
XLOC_032899	PDXP,SH3BP1	22:38030660-38062941	18.7427	36.6352	0.966903	0.01945
XLOC_022695	SMARCD2	17:61909443-61920425	15.4702	29.252	0.919039	0.0195
XLOC_014772	ACOT2	14:74034323-74042357	8.59223	16.9647	0.981427	0.01955
XLOC_024806	CATSPERG	19:38826414-38861589	1.18463	3.46774	1.54955	0.01955
XLOC_004256	SLAMF9	1:159921281-159924044	0.198506	2.04572	3.36536	0.0196
XLOC_004810	CAPN8	1:223711348-223853436	0.341848	1.13324	1.72902	0.01965
XLOC_009252	PSMC3	11:47440319-47447993	47.2846	89.124	0.914444	0.01965
XLOC_033053	PANX2	22:50609159-50618723	2.47261	5.96372	1.27018	0.01965
XLOC_022461	RP11-156P1.3	17:45000482-45177689	1.38237	3.09871	1.16452	0.0197
XLOC_019287	TSR3	16:1383601-1401912	39.4629	89.1191	1.17524	0.01975
XLOC_023065	ANKRD12,NDUFV2	18:9102627-9285983	143.617	298.513	1.05557	0.01985
XLOC_034646	RP11-372E1.4	3:142645516-142661376	0.0941648	2.20561	4.54985	0.01985
XLOC_019977	GOT2	16:58741034-59142878	80.1239	163.18	1.02616	0.0199
XLOC_024524	C19orf60	19:18682539-18731849	94.7249	244.324	1.36698	0.02
XLOC_003121	STK40	1:36805224-36851497	12.4779	22.8323	0.871703	0.02005
XLOC_009614	ACY3	11:67410025-67418130	19.3908	41.3565	1.09274	0.02015
XLOC_018475	ANKS4B	16:21244985-21329912	2.73651	6.68175	1.28789	0.02025
XLOC_059616	LAGE3	X:153706027-153707596	16.9748	38.9898	1.1997	0.02025
XLOC_002241	NENF	1:212606228-212619714	75.1533	168.933	1.16854	0.02035
XLOC_011756	CLEC1B	12:10100735-10183205	6.43646	16.1424	1.32652	0.02055
XLOC_018202	FAM195A	16:691812-699200	137.02	334.284	1.28669	0.02055
XLOC_045962	ZFAND2A	7:1191706-1204903	40.1083	86.581	1.11015	0.02055
XLOC_031708	GATA5	20:61038552-61051026	0.24236	0.950447	1.97145	0.0206
XLOC_042291	PI16	6:36922208-36932613	0.190598	2.83623	3.89537	0.0206
XLOC_048975	CYP7B1	8:65500319-65711318	0.686773	2.02178	1.55772	0.02065
XLOC_009748	RP11-535A19.1,RP11-535A19.2	11:75469499-75854239	3.75811	45.9271	3.61127	0.02075
XLOC_028525	ANO7	2:242127923-242164792	0.7241	1.81317	1.32425	0.02075
XLOC_004152	SCAMP3	1:155225769-155232221	31.6463	70.1972	1.14938	0.0208
XLOC_029149	PAIP2B	2:71409868-71454213	1.77363	3.36463	0.923746	0.0208
XLOC_050908	BAG1	9:33218362-33264761	20.4192	41.5223	1.02396	0.02085
XLOC_000715	CYP4A22	1:47533159-47646011	42.8749	84.6205	0.980875	0.0209
XLOC_008028	PRDX5	11:64085559-64089283	214.323	386.954	0.852376	0.0209
XLOC_031060	MTG2	20:60758084-60778624	22.7874	47.3068	1.05381	0.0209
XLOC_050946	CCL19	9:34689563-34691274	17.1758	41.5871	1.27576	0.0209
XLOC_005797	SNCG	10:88695296-88784489	1.64962	6.8636	2.05683	0.02095
XLOC_019646	SULT1A2	16:28603263-28608430	30.517	66.5834	1.12555	0.02095
XLOC_035971	RPL32P3,SNORA7B	3:129100140-129118498	9.61468	26.1648	1.44432	0.02095
XLOC_040303	SFXN1	5:174904064-174956745	7.44513	13.4557	0.853853	0.02095
XLOC_029995	ZNF385B	2:180306708-180726232	1.19937	2.31249	0.947163	0.02105
XLOC_013423	CLYBL	13:100258918-100549387	16.8906	34.64	1.03622	0.0211
XLOC_026627	CHMP2A	19:59062932-59066491	112.294	223.463	0.992758	0.0211
XLOC_046666	AC002456.2	7:89964536-90839905	0.196214	1.55117	2.98286	0.02115
XLOC_046746	AZGP1	7:99564342-99573780	883.679	3137.67	1.8281	0.02115
XLOC_000416	PIGV	1:27113962-27124889	4.67069	9.08961	0.960584	0.02125
XLOC_010282	B3GAT1	11:134248397-134281812	0.23511	1.06635	2.18128	0.02125
XLOC_017911	TBC1D2B	15:78268383-78370066	6.31267	11.3604	0.847686	0.02155
XLOC_059238	SERPINA7	X:105277196-105282729	56.5748	103.022	0.864723	0.02155
XLOC_013548	GJB2	13:20761608-20767037	4.65609	8.94158	0.941413	0.0216
XLOC_008017	STIP1	11:63952743-63972015	12.0339	23.8293	0.985639	0.02165
XLOC_000023	LINC01128	1:762987-794826	1.47561	2.72597	0.885456	0.02175
XLOC_004260	IGSF8	1:160061129-160068733	14.1619	27.6691	0.966258	0.02175
XLOC_022200	CCL23	17:34340095-34345005	0.834429	3.75703	2.17073	0.0218
XLOC_037899	GRPEL1	4:7060632-7069924	12.5386	26.6549	1.08802	0.0218
XLOC_021908	SHMT1	17:18231186-18266856	48.0036	99.7345	1.05495	0.0219
XLOC_034129	SLC25A26	3:66119284-66551687	7.43085	26.1385	1.81458	0.0219
XLOC_013203	DLEU1	13:50601268-51423190	1.01802	1.74617	0.778433	0.02195
XLOC_032018	C21orf33	21:45553486-45565605	122.968	249.362	1.01995	0.02195
XLOC_025374	RPS5	19:58897766-58906173	379.162	794.801	1.06778	0.0221
XLOC_039565	CRHBP	5:76248537-76276983	5.38425	11.6963	1.11924	0.0222
XLOC_010890	METTL7B	12:56075329-56118489	31.1662	120.815	1.95475	0.02225
XLOC_004093	S100A12	1:153346183-153348125	1.76576	5.29042	1.58309	0.02235
XLOC_038420	FAM13A	4:89630939-90032549	1.73788	3.2057	0.883313	0.02245
XLOC_037980	QDPR	4:17461883-17513857	44.671	83.9357	0.909946	0.0225
XLOC_034413	PLA1A	3:119316688-119348658	5.91306	11.6534	0.978773	0.02255
XLOC_028336	DNAJB2	2:220143988-220151622	43.0875	84.8944	0.9784	0.0226
XLOC_043107	SLC22A1	6:160542820-160579750	172	1674.29	3.28307	0.02265
XLOC_016023	C14orf2	14:104378624-104394606	209.538	460.587	1.13626	0.02275
XLOC_026825	ABHD1	2:27346681-27357543	0.537265	3.42415	2.67204	0.0228
XLOC_005963	FBXL15	10:104162375-104182893	12.5521	28.2063	1.16808	0.02295
XLOC_016721	CGNL1	15:57668164-57842925	8.4777	16.3842	0.950563	0.02295
XLOC_028291	IGFBP2	2:217497550-217529159	549.412	1277.4	1.21725	0.02295
XLOC_035508	CISH	3:50643920-50686720	7.562	21.8369	1.52993	0.023
XLOC_058478	TMEM187	X:153237777-153248646	4.02251	8.77215	1.12483	0.0231
XLOC_044147	LAMA4	6:112429962-112672498	1.28734	3.04884	1.24387	0.02315
XLOC_019316	NTHL1	16:2089815-2185899	66.2266	290.168	2.13141	0.0232
XLOC_003186	CITED4	1:41326728-41328018	61.6927	120.781	0.969225	0.0234
XLOC_025482	TBXA2R	19:3594503-3606838	2.86501	6.8359	1.25459	0.0235
XLOC_020024	EXOC3L1	16:67218268-67224107	2.52611	6.36079	1.33229	0.02355
XLOC_030287	TUBA4A	2:220094478-220142892	9.75865	39.2869	2.00929	0.0239
XLOC_031749	MIR3648	21:9825831-9826011	0.848024	15.8228	4.22176	0.0239
XLOC_047194	RARRES2	7:150035407-150038763	813.58	2789.24	1.77752	0.0239
XLOC_006130	ACADSB	10:124768494-124817827	7.70306	14.4096	0.903523	0.02395
XLOC_014989	SLC25A47	14:100789673-100796715	260.373	584.597	1.16686	0.02395
XLOC_042968	AIG1	6:143381632-143661441	57.325	105.646	0.882008	0.02405
XLOC_015984	RP11-168L7.1	14:101798852-101800668	1.59514	5.4888	1.78281	0.0241
XLOC_007420	SMPD1	11:6411654-6416228	56.2315	106.839	0.925995	0.02415
XLOC_004196	MRPL24	1:156707094-156711382	106.466	218.371	1.03639	0.0243
XLOC_000050	VWA1	1:1370240-1378262	36.4082	67.7973	0.896962	0.0244
XLOC_028769	SLC5A6	2:27422454-27440046	15.785	40.3088	1.35254	0.02445
XLOC_023962	PIGN	18:59710799-59854351	1.17166	1.92186	0.71395	0.0245
XLOC_031473	BLCAP	20:36120873-36156333	24.6167	45.8456	0.897145	0.0245
XLOC_002819	AGMAT	1:15853307-15930121	6.87608	16.7361	1.28331	0.0246
XLOC_017402	RP11-758N13.1	15:33009470-33026870	0.057055	2.84658	5.64073	0.02485
XLOC_019142	NECAB2	16:84002236-84036381	33.2581	80.7714	1.28014	0.0249
XLOC_015674	RP11-72M17.1	14:66679527-67648520	0.418247	2.79792	2.74193	0.02495
XLOC_026301	TMEM160	19:47549164-47551888	70.233	154.861	1.14075	0.0251
XLOC_039308	C7	5:40909353-40983041	14.2696	33.2433	1.22012	0.0251
XLOC_010361	PTMS	12:6857169-6880116	305.993	758.663	1.30996	0.02515
XLOC_010286	ABC7-42389800N19.1	12:73724-91218	10.7528	24.1739	1.16873	0.02535
XLOC_000840	C8A	1:57320478-57383894	45.7534	83.376	0.865754	0.0255
XLOC_012693	MMAB	12:109991541-110035067	65.6533	234.144	1.83446	0.0256
XLOC_018034	DET1,MRPL46	15:89002706-89089906	29.6091	71.5843	1.2736	0.02565
XLOC_020937	PSMB3	17:36908988-36920484	327.117	768.553	1.23234	0.02565
XLOC_025037	CTD-2639E6.9	19:49467231-49468415	0.162398	0.842648	2.3754	0.02565
XLOC_047484	SLC39A14	8:22224761-22291642	31.2874	74.9722	1.26077	0.0257
XLOC_046769	TFR2	7:100218038-100240402	223.836	468.132	1.06447	0.02575
XLOC_003777	OVGP1	1:111956935-111970399	5.56453	11.5819	1.05754	0.0258
XLOC_013638	SLC46A3	13:29274200-29293107	3.40134	6.97966	1.03705	0.0258
XLOC_047794	FAM110B	8:58907067-59116838	0.733596	1.43076	0.96372	0.02585
XLOC_015801	IRF2BPL	14:77490887-77495034	1.89535	3.66382	0.950888	0.0259
XLOC_046775	UFSP1	7:100486345-100487339	1.4807	4.41975	1.57768	0.02595
XLOC_011203	CRADD	12:94071150-94288616	3.45912	8.03711	1.21627	0.026
XLOC_034360	PHLDB2,PLCXD2	3:111393522-111695364	30.8324	90.1215	1.54742	0.026
XLOC_039930	CTB-113I20.2	5:133340837-133341253	4.32398	12.4606	1.52695	0.02605
XLOC_009485	WDR74	11:62599705-62609281	57.6092	240.542	2.06192	0.0261
XLOC_017887	IMP3	15:75928479-75954642	23.8158	49.8439	1.0655	0.02625
XLOC_032879	APOL1	22:36649055-36663576	55.4566	112.181	1.0164	0.02625
XLOC_001908	CACYBP	1:174968299-174992561	2.9875	7.31005	1.29094	0.0263
XLOC_018019	KLHL25	15:86302553-86338261	3.06757	6.54309	1.09287	0.02675
XLOC_042593	NT5E	6:86159808-86205500	2.41295	5.56734	1.20619	0.0268
XLOC_050512	TMSB4XP4	9:131102924-131123749	1.16039	39.335	5.08313	0.0269
XLOC_003272	CYP4A11	1:47394848-47407156	167.695	361.734	1.10908	0.02695
XLOC_033285	TPST2	22:26921457-26992681	22.7605	42.1613	0.889385	0.02705
XLOC_002856	RP11-108M9.4	1:17066767-17299474	6.35087	23.8715	1.91026	0.02715
XLOC_004052	SELENBP1	1:151336777-151345209	77.2188	181.924	1.23631	0.02715
XLOC_010823	IGFBP6	12:53491219-53496129	7.73602	19.8889	1.3623	0.0272
XLOC_021373	PITPNC1	17:65373574-65693372	2.84706	6.36624	1.16097	0.02745
XLOC_043119	PACRG	6:161768451-163736524	0.85349	2.1281	1.31812	0.0275
XLOC_008837	SLC22A18AS	11:2909009-2946476	0.853722	3.67708	2.10672	0.0277
XLOC_021432	GPRC5C	17:72420989-72447792	94.4556	196.562	1.05728	0.0277
XLOC_010772	LARP4	12:50720012-50873787	2.45796	4.12653	0.747464	0.02795
XLOC_021895	PEMT	17:17408876-17513799	159.501	385.574	1.27344	0.028
XLOC_026048	COX7A1	19:36641823-36643771	12.2301	29.4905	1.26982	0.02805
XLOC_038835	PDGFC	4:157681605-157892546	0.59637	1.09959	0.882681	0.02805
XLOC_043214	ECI2	6:4021500-4157619	55.5471	124.657	1.16618	0.0281
XLOC_027200	POLE4	2:75185618-75197255	18.3929	40.5965	1.1422	0.02815
XLOC_007271	IFITM1,IFITM2	11:307630-315272	315.046	636.563	1.01474	0.0282
XLOC_017857	CYP11A1	15:74630099-74660081	3.25793	7.14103	1.13218	0.02825
XLOC_041416	ECSCR	5:138784244-138784863	3.36384	10.85	1.68951	0.02825
XLOC_021040	RPL27	17:41150289-41154976	724.259	1399.88	0.95072	0.0284
XLOC_025656	CTC-398G3.6,ECSIT,ELAVL3,ZNF653	19:11562140-11639989	47.858	94.8901	0.987497	0.0285
XLOC_000273	PADI4	1:17634689-17690499	0.204052	1.17265	2.52277	0.0286
XLOC_007010	CHUK,ERLIN1	10:101909850-101989376	4.92328	9.22742	0.906308	0.0287
XLOC_048381	MFSD3	8:145734456-145736596	27.2616	50.3048	0.883824	0.02875
XLOC_018305	CASP16	16:3194219-3199964	0.606987	2.59512	2.09607	0.0293
XLOC_024402	IER2	19:13261228-13265722	98.219	200.849	1.03203	0.02935
XLOC_038457	ADH6	4:100010007-100222513	30.785	105.474	1.77659	0.02945
XLOC_018572	RP11-231C14.6,SNX29P2	16:29262828-29519817	0.821938	2.34881	1.51483	0.02965
XLOC_010280	THYN1	11:134118172-134123264	27.8364	54.5062	0.969445	0.02975
XLOC_051754	C9orf69	9:139006426-139010731	6.86798	12.8803	0.907209	0.0298
XLOC_004341	ADCY10	1:167778624-167883453	0.749591	3.35955	2.16409	0.02985
XLOC_010509	MGST1	12:16500075-16763528	173.719	329.973	0.925595	0.03005
XLOC_004706	IRF6	1:209959035-209979465	4.3299	7.81302	0.851545	0.0302
XLOC_041840	FARS2	6:5261276-5771813	7.08329	12.855	0.859844	0.03045
XLOC_002348	ADCK3	1:227085236-227175246	37.5459	68.999	0.877919	0.03055
XLOC_019310	MSRB1	16:1988210-1993327	61.7566	111.594	0.853599	0.0306
XLOC_007121	RP11-539I5.1	10:118592511-118886097	0.2224	1.98761	3.15981	0.03065
XLOC_026365	NOSIP	19:50058967-50094272	64.5697	124.475	0.946929	0.03065
XLOC_034447	FAM162A	3:122103022-122134882	32.2322	67.5949	1.06841	0.03065
XLOC_035499	HYAL3,IFRD2,NAT6	3:50316457-50336899	39.2495	78.1749	0.994033	0.03075
XLOC_019321	RP11-304L19.5	16:2204797-2205359	73.353	147.897	1.01167	0.0308
XLOC_042431	TMEM14A	6:52535906-52551386	2.70784	5.92454	1.12956	0.0308
XLOC_022370	COA3	17:40932695-40950722	104.982	193.609	0.883008	0.03085
XLOC_046307	GCK	7:44183871-44237769	0.040624	1.84405	5.5044	0.03095
XLOC_046292	C7orf25,PSMA2	7:42948324-42988557	33.1743	78.1212	1.23565	0.031
XLOC_008516	AP002884.3,BCO2,SDHD,TEX12	11:111895537-112095422	30.3858	84.4963	1.47549	0.0311
XLOC_009766	RP11-21L23.3	11:76493294-76509198	0.696426	4.07922	2.55025	0.03125
XLOC_033569	CERK	22:47080307-47134158	11.1076	19.4438	0.807755	0.03135
XLOC_040127	SYNPO	5:149980641-150038782	10.6443	18.5749	0.803275	0.03135
XLOC_003004	IFI6	1:27992571-27998729	476.185	1168.26	1.29477	0.0319
XLOC_018147	SPATA41	15:100884661-100890438	0.981899	2.7591	1.49055	0.0319
XLOC_042201	C4B	6:31982538-32004035	6.48127	13.1514	1.02087	0.0319
XLOC_032445	FTCD	21:47556175-47575481	1042.35	3109.21	1.57671	0.032
XLOC_011496	ARL6IP4,OGFOD2	12:123405497-123467456	246.542	487.126	0.982461	0.03205
XLOC_001382	NBPF10,NOTCH2NL,RP11-458D21.5	1:145209118-145370303	12.387	24.3964	0.977838	0.0321
XLOC_008049	SPDYC	11:64937624-64940715	0.762845	2.50422	1.7149	0.0321
XLOC_001890	PRDX6	1:173446404-173457946	215.046	527.126	1.2935	0.03215
XLOC_002633	AURKAIP1	1:1309109-1310875	199.477	490.64	1.29844	0.0325
XLOC_045408	ZNHIT1	7:100849257-100867471	113.904	233.621	1.03635	0.0325
XLOC_032995	TSPO	22:43547519-43559248	26.4015	52.8732	1.00192	0.0326
XLOC_042287	CDKN1A	6:36644304-36655116	26.2497	49.931	0.927634	0.0326
XLOC_050384	RGS3	9:116207010-116360018	28.4604	53.5973	0.913203	0.0326
XLOC_006751	MICU1	10:74127097-74385899	12.9362	23.0967	0.83627	0.0328
XLOC_032732	UPB1	22:24666785-24924358	51.6392	135.95	1.39654	0.0328
XLOC_059971	GYG2P1	Y:14474826-14532255	0.319282	7.88687	4.62655	0.0328
XLOC_016551	VPS18	15:41186627-41196173	6.84252	12.3081	0.847004	0.03285
XLOC_020451	AC007421.1,SHBG	17:7465191-7536700	64.9053	208.886	1.6863	0.03285
XLOC_000462	RCC1	1:28832454-28865812	13.4204	35.3727	1.39821	0.03295
XLOC_008714	RP11-115C10.1	11:126225534-126875953	1.2333	17.6151	3.83622	0.033
XLOC_043234	F13A1	6:6144317-6321246	0.36127	0.780724	1.11174	0.03305
XLOC_010903	RPS26	12:56435636-56438116	403.767	842.018	1.06033	0.0331
XLOC_005556	CISD1	10:60028817-60049346	11.6151	25.9734	1.16104	0.0333
XLOC_000853	FGGY	1:59762309-60254854	37.3248	78.0217	1.06374	0.03335
XLOC_019280	TPSB2	16:1277271-1280214	1.07025	3.72368	1.79878	0.0334
XLOC_042192	HSPA1A	6:31777395-31785723	50.5174	354.083	2.80923	0.0336
XLOC_037748	RP11-326I11.3	4:185395955-185398458	0.634855	1.41862	1.15999	0.0338
XLOC_003405	CYP2J2	1:60358979-60392462	31.2944	55.1288	0.816901	0.03405
XLOC_025529	AC024592.12,FUT5,NDUFA11	19:5865836-5904017	380.471	833.834	1.13197	0.0341
XLOC_001276	OLFML3	1:114522062-114524876	6.36349	11.9448	0.908488	0.03415
XLOC_032553	SERPIND1	22:21061978-21245506	88.6868	187.426	1.07953	0.0342
XLOC_037381	SNHG8	4:119199863-119200978	101.629	232.746	1.19545	0.0342
XLOC_026178	RABAC1	19:42460832-42463542	108.04	188.565	0.803496	0.03425
XLOC_013045	RPL21	13:27825445-27830828	678.312	1549.38	1.19167	0.03445
XLOC_024348	CNN1	19:11649531-11661138	1.74577	3.99441	1.19412	0.0346
XLOC_024831	MED29	19:39881942-39891277	9.33305	17.1151	0.874847	0.0346
XLOC_006988	AVPI1	10:99437180-99447080	16.8584	30.3363	0.847577	0.0347
XLOC_001796	MGST3	1:165600097-165631033	52.238	92.832	0.829524	0.03475
XLOC_022846	ST6GALNAC2	17:74553847-74583038	6.86378	13.3789	0.962881	0.03475
XLOC_024079	CDC34	19:531713-542097	102.264	180.215	0.817428	0.03475
XLOC_032801	RP4-539M6.20	22:30727976-30825045	0.501519	4.88565	3.28417	0.03515
XLOC_030214	ACADL	2:211036241-211095107	1.44993	2.72725	0.911468	0.0352
XLOC_000083	TPRG1L	1:3541565-3546691	22.4491	40.0832	0.83634	0.03535
XLOC_008799	SLC25A22	11:790474-798316	7.32518	12.2122	0.737383	0.0354
XLOC_024188	MPND	19:4324039-4360083	31.5792	80.8959	1.35709	0.0355
XLOC_018542	KDM8	16:27214806-27233089	15.2269	27.9612	0.8768	0.03555
XLOC_000812	MRPL37	1:54598746-54879152	42.576	147.797	1.7955	0.0356
XLOC_047488	SORBS3	8:22298331-22433301	45.8972	91.382	0.993505	0.0356
XLOC_027373	MAL	2:95690937-95719737	0.238784	0.911754	1.93294	0.03575
XLOC_034346	RP11-59E19.1	3:108855560-108868973	0.445252	6.13541	3.78447	0.03575
XLOC_008527	TTC12	11:113185250-113254266	4.84852	10.9233	1.17179	0.0358
XLOC_037825	ATP5I	4:666224-683230	1274.96	2742.47	1.10503	0.0358
XLOC_019256	C16orf13	16:684428-686358	82.166	157.305	0.936952	0.03585
XLOC_001384	HFE2	1:145413094-145417545	42.9957	77.4954	0.849918	0.0359
XLOC_009243	PACSIN3	11:47199075-47207994	22.1168	41.1545	0.895907	0.03595
XLOC_028493	ESPNL	2:239008797-239041928	0.585774	1.7035	1.54008	0.036
XLOC_049097	FABP4	8:82351670-82445510	0.639078	2.02338	1.6627	0.036
XLOC_007655	CAT	11:34460471-34493609	40.5453	76.1819	0.909913	0.03605
XLOC_043364	SLC17A2	6:25912981-25930946	5.77135	11.0352	0.935127	0.03605
XLOC_045713	ADCK2,NDUFB2	7:140218219-140624564	227.324	482.519	1.08583	0.03605
XLOC_049497	TRAPPC9	8:140742585-141468678	8.32692	16.1077	0.951896	0.03615
XLOC_019628	NSMCE1	16:27236311-27301813	44.8928	91.7583	1.03135	0.03625
XLOC_026422	CLDND2,CTD-2616J11.11,ETFB	19:51848422-51872257	656.212	1565.62	1.2545	0.03625
XLOC_000341	C1QB	1:22979254-22988031	132.759	271.938	1.03446	0.0363
XLOC_019141	MLYCD,OSGIN1,RP11-505K9.4	16:83932730-83999937	94.2404	198.651	1.07581	0.0363
XLOC_051785	DPP7	9:140004993-140009629	181.613	408.073	1.16796	0.0363
XLOC_018466	AC137056.1,ACSM2A	16:20462782-20500981	72.3886	144.958	1.0018	0.03645
XLOC_024122	RPS15	19:1438357-1440583	556.548	1063.13	0.933745	0.03645
XLOC_041839	PPP1R3G	6:5085719-5087455	13.6366	28.4645	1.06168	0.03645
XLOC_033251	GGT5	22:24615621-24641110	33.2713	64.9145	0.964264	0.0365
XLOC_045644	EXOC4	7:132937828-133751342	5.55628	9.29835	0.742855	0.03655
XLOC_024304	PIN1	19:9945932-9960358	24.4761	44.0215	0.846835	0.0366
XLOC_031578	SLC13A3	20:45186462-45304714	3.88276	6.74963	0.797728	0.03675
XLOC_050332	SLC44A1	9:108006902-108201452	6.99382	14.2398	1.02577	0.03675
XLOC_041197	MCC	5:112357795-112824527	0.52307	1.10355	1.07708	0.0368
XLOC_011693	C1R,C1RL	12:7187512-7275097	891.3	2552.62	1.51799	0.03695
XLOC_009554	RNASEH2C	11:65479466-65488418	35.8251	79.8195	1.15577	0.037
XLOC_048380	GPT	8:145703351-145732557	83.0215	195.926	1.23876	0.037
XLOC_048361	EXOSC4	8:145132904-145135550	31.7481	61.5227	0.954447	0.03705
XLOC_021557	C17orf89	17:79213038-79215081	95.84	188.878	0.978754	0.0371
XLOC_026549	ISOC2	19:55964351-55973710	118.501	257.83	1.12153	0.0371
XLOC_019327	ECI1	16:2289395-2302301	118.159	241.995	1.03425	0.03745
XLOC_006560	RP11-342C24.8	10:46797867-46809021	0.577399	1.82888	1.66332	0.03755
XLOC_032849	TIMP3	22:32908538-33454358	5.73306	10.0136	0.804582	0.03755
XLOC_009224	PEX16	11:45931219-45940363	28.8931	57.0915	0.982552	0.0376
XLOC_027264	RNF181	2:85822847-85824736	168.938	299.996	0.828449	0.0376
XLOC_001391	ANKRD35	1:145549229-145568526	0.0454708	1.0705	4.55719	0.03765
XLOC_050629	MRPS2	9:138387026-138398293	36.1753	65.709	0.861087	0.03765
XLOC_033025	FLJ27365	22:46445357-46509808	7.69353	21.8146	1.50358	0.0377
XLOC_038537	ELOVL6	4:110967001-111120355	3.00192	8.32068	1.47081	0.0378
XLOC_041327	KIF3A	5:132024372-132073330	0.196757	0.846538	2.10516	0.0378
XLOC_002105	SHISA4	1:201857807-201861434	1.54302	3.84076	1.31563	0.03785
XLOC_020285	APRT	16:88875746-88878352	96.9393	182.953	0.916321	0.03795
XLOC_043420	ZSCAN16-AS1	6:28089572-28107456	5.53017	11.8102	1.09464	0.03825
XLOC_021253	DYNLL2	17:56160775-56172897	4.94382	8.11255	0.714529	0.0383
XLOC_006837	SFTPD	10:81664653-81742370	0.130905	0.953188	2.86424	0.0384
XLOC_028490	RAMP1	2:238767535-238820756	78.4931	167.886	1.09684	0.0384
XLOC_020094	AARS	16:70286197-70323446	17.72	30.5881	0.787589	0.0386
XLOC_022941	NOTUM	17:79910387-79919716	6.57017	13.7843	1.06902	0.0386
XLOC_041195	REEP5	5:112043194-112258236	20.4987	38.9282	0.925282	0.0386
XLOC_015995	HSP90AA1	14:102547074-102771537	45.1821	97.1487	1.10444	0.03865
XLOC_046697	PON1,PON3	7:94926987-95025680	203.091	638.465	1.65248	0.0387
XLOC_002365	IBA57	1:228353515-228369958	0.541781	1.2884	1.2498	0.03875
XLOC_028524	PPP1R7	2:242045513-242123067	17.8928	34.4981	0.947138	0.03875
XLOC_033665	IL17RE	3:9944295-9958086	3.34543	6.65129	0.991442	0.03885
XLOC_022518	PHOSPHO1	17:47300723-47308128	0.517085	1.43193	1.46949	0.039
XLOC_034912	KLHL24	3:183353355-183402265	1.31874	4.40613	1.74035	0.03905
XLOC_045393	POP7	7:100303675-100305118	18.718	35.4408	0.920985	0.0391
XLOC_033438	SLC16A8	22:38474140-38480100	0.255186	0.954352	1.90297	0.03915
XLOC_010367	TPI1	12:6976282-7032861	191.306	446.726	1.22351	0.0393
XLOC_017675	ALDH1A2	15:58245621-58861151	2.8901	6.93336	1.26243	0.03935
XLOC_029003	EFEMP1	2:56093101-56151274	1.56024	2.9715	0.929422	0.03935
XLOC_022359	PTRF	17:40554469-40575535	9.01071	16.023	0.830428	0.0394
XLOC_022398	TMEM101	17:42088555-42101314	9.64994	17.7393	0.878362	0.0395
XLOC_031064	RPS21	20:60962171-60963576	1039.22	1945.83	0.904885	0.0395
XLOC_025830	TMEM161A	19:19229977-19249322	27.4386	53.7911	0.971162	0.0397
XLOC_007421	DNHD1,TIMM10B	11:6502676-6614988	8.56181	15.4191	0.848729	0.03975
XLOC_026340	HSD17B14	19:49316273-49339935	86.0418	174.587	1.02083	0.0398
XLOC_025033	NUCB1	19:49403306-49426629	210.714	463.987	1.13879	0.03985
XLOC_025058	ALDH16A1,CTD-3148I10.9,FLT3LG,RPL13A	19:49949554-49995565	1330.31	3010.71	1.17834	0.03985
XLOC_025683	C19orf43	19:12841453-12845589	201.131	368.07	0.871845	0.03985
XLOC_019252	MRPL28	16:417383-420527	67.039	130.032	0.955799	0.0399
XLOC_024145	OAZ1	19:2252250-2273487	314.579	611.894	0.959862	0.03995
XLOC_014386	PCK2	14:24549315-24602058	152.332	365.439	1.26241	0.04005
XLOC_025728	DNAJB1	19:14625581-14676792	33.8196	155.534	2.2013	0.04015
XLOC_037770	F11	4:187187098-187476721	98.5585	379.089	1.94349	0.04015
XLOC_051480	SVEP1	9:113127530-113342160	0.450236	0.930865	1.04789	0.0402
XLOC_009643	MRGPRF	11:68771861-68785915	2.44028	5.20832	1.09377	0.04025
XLOC_009891	SMCO4	11:93211637-93276674	26.5309	46.7918	0.81858	0.04025
XLOC_020583	GID4	17:17942605-17971718	0.941141	2.22956	1.24428	0.04025
XLOC_019682	CDIPT	16:29869677-29879371	38.2839	69.7464	0.86538	0.04035
XLOC_045873	AGAP3	7:150782917-150841523	25.7756	43.9117	0.768602	0.04055
XLOC_011280	STAB2	12:103981050-104162636	13.8208	25.5403	0.88594	0.0406
XLOC_040439	MRPL36	5:1798499-1801480	30.6455	56.4854	0.8822	0.0407
XLOC_015239	RPPH1	14:20811206-20826064	8.03462	155.591	4.27539	0.0408
XLOC_050657	C8G	9:139839697-139841426	455.924	961.72	1.07682	0.041
XLOC_028283	XRCC5	2:216972186-217071026	21.8214	38.1833	0.807202	0.04115
XLOC_010622	METTL20	12:31800093-31882108	0.387422	1.42411	1.87808	0.0414
XLOC_009693	CLPB	11:72003468-72145692	6.80692	13.198	0.955244	0.04145
XLOC_044557	PSMB1	6:170844204-170862429	167.176	310.364	0.892591	0.04155
XLOC_058803	UXT	X:47511196-47519776	76.6006	134.583	0.813066	0.04155
XLOC_032529	TANGO2	22:20004536-20058066	6.37698	11.4588	0.845504	0.04195
XLOC_021090	ACBD4	17:43100707-43221548	21.0846	60.5506	1.52195	0.042
XLOC_048786	TM2D2	8:38846326-38854343	6.79601	12.3196	0.858197	0.042
XLOC_004176	SMG5	1:156219014-156252620	19.1113	34.0725	0.834183	0.04205
XLOC_043371	HIST1H1C	6:26055967-26056699	121.746	221.608	0.864138	0.0421
XLOC_008780	IFITM3	11:318639-330122	1189.81	2363.97	0.990478	0.04215
XLOC_022613	AP1S2	17:56597197-56769416	7.28136	12.3094	0.75748	0.04215
XLOC_040079	SH3RF2	5:145316141-145461354	2.0347	4.70974	1.21083	0.04245
XLOC_014892	PSMC1	14:90722838-90738968	38.3777	69.1621	0.849711	0.0425
XLOC_003122	LSM10	1:36856838-36863493	16.9356	31.9089	0.913898	0.0426
XLOC_025743	ILVBL	19:15218213-15236985	38.7914	67.4457	0.797991	0.0426
XLOC_041365	CXCL14	5:134895266-134970564	6.9176	12.5057	0.854246	0.0426
XLOC_009539	ZNHIT2	11:64883874-64885170	12.115	25.2638	1.06028	0.04265
XLOC_049228	RPL30	8:98881067-99058697	607.717	1106.87	0.86502	0.04265
XLOC_050281	ANP32B	9:100745642-100778225	22.3753	38.8823	0.797206	0.04265
XLOC_030958	CEBPB	20:48807375-48809212	106.999	193.188	0.852406	0.0427
XLOC_047444	CTD-2547L16.1	8:17913933-17953903	0.224751	1.54185	2.77826	0.0427
XLOC_009359	APLNR	11:57001050-57004709	4.34155	9.0931	1.06656	0.04285
XLOC_011896	ITPR2	12:26272958-26986131	3.71626	6.37573	0.778739	0.0429
XLOC_024768	CTD-3162L10.1	19:36795481-36803570	0.336988	1.06461	1.65956	0.0429
XLOC_000649	WDR65	1:43629845-43739673	1.32127	5.41539	2.03514	0.04305
XLOC_050492	SLC2A8	9:130159420-130170703	20.0508	34.5773	0.786163	0.04315
XLOC_003611	TGFBR3	1:92145901-92371892	0.94585	1.79339	0.923009	0.0432
XLOC_015957	RPL3P4	14:99439215-99439638	39.4336	84.1274	1.09315	0.0432
XLOC_021755	C17orf61-PLSCR3,TMEM256,TMEM256-PLSCR3	17:7283852-7307456	235.107	469.624	0.998188	0.0432
XLOC_017641	RP11-209K10.2	15:53093810-53097139	1.17512	3.64688	1.63385	0.04345
XLOC_028315	VIL1	2:219283814-219433084	5.86961	13.6348	1.21596	0.04345
XLOC_030747	BPIFB2	20:31595405-31611515	0.382793	1.05404	1.46129	0.04355
XLOC_046385	CHCHD2	7:56169261-56174269	130.927	231.593	0.82283	0.04355
XLOC_005860	HHEX	10:94447944-94455403	4.57073	7.88758	0.787157	0.0436
XLOC_049539	PYCRL	8:144686082-144691943	4.08624	7.66238	0.907018	0.0436
XLOC_002371	RNF187	1:228674761-228683467	113.907	293.697	1.36647	0.04365
XLOC_022831	FBF1,MRPL38,RP11-552F3.12	17:73893140-73937221	88.2058	170.114	0.947556	0.0438
XLOC_050573	AIF1L	9:133971862-133998539	0.460439	0.934882	1.02177	0.04395
XLOC_033853	CTDSPL	3:37903450-38025960	7.16639	15.0683	1.07219	0.044
XLOC_027258	SH2D6	2:85645843-85664152	0.479394	1.28863	1.42655	0.04405
XLOC_004362	SELP	1:169558086-169599431	1.35691	3.27904	1.27295	0.04415
XLOC_007227	BNIP3	10:133781577-133795435	15.0063	26.4254	0.81636	0.0442
XLOC_020553	UBB	17:16284111-16286059	334.319	794.363	1.24857	0.0442
XLOC_000430	TMEM222	1:27648650-27662891	17.8806	31.74	0.827904	0.04435
XLOC_030626	DSTN	20:17550507-17590564	16.1648	28.043	0.794785	0.0444
XLOC_006537	C10orf10	10:45306471-45491339	30.7162	86.8763	1.49996	0.0445
XLOC_024541	CTC-260F20.3,NDUFA13,YJEFN3	19:19623226-19648390	326.158	643.927	0.981323	0.0446
XLOC_030535	GNRH2	20:3024267-3026393	0.896448	2.71311	1.59765	0.0447
XLOC_000837	RP4-710M16.2	1:56880634-56881638	75.7875	160.772	1.08498	0.0448
XLOC_051636	AK1,ST6GALNAC6	9:130628758-130667687	51.5879	99.3231	0.945095	0.0448
XLOC_035500	HYAL1	3:50337319-50349812	72.8017	130.363	0.840485	0.04485
XLOC_058532	ARSD	X:2822010-2847392	15.005	27.1605	0.856069	0.0455
XLOC_018640	ARMC5	16:31468031-31478487	20.3387	38.809	0.932163	0.04575
XLOC_001594	HAX1	1:154244986-154248351	47.5945	85.5158	0.845397	0.0458
XLOC_020744	CTD-2350C19.2	17:26684603-26734215	3.98861	18.0787	2.18033	0.046
XLOC_040986	SERINC5	5:79407049-79551898	1.30503	2.91738	1.16059	0.046
XLOC_003126	MRPS15	1:36921318-36930038	91.5911	167.906	0.874373	0.0461
XLOC_058449	NSDHL	X:151999510-152038273	7.54642	14.2665	0.91877	0.0461
XLOC_050910	AQP7	9:33384764-33402643	9.21703	21.6239	1.23025	0.0463
XLOC_035695	GBE1	3:81538849-81811312	1.12761	2.12751	0.915895	0.04635
XLOC_058843	GPKOW	X:48970333-48980151	5.72706	10.5771	0.885073	0.04635
XLOC_018587	TMEM219	16:29952205-29984373	172.261	369.164	1.09967	0.04645
XLOC_050380	SLC31A1	9:115983807-116055185	4.04378	8.55176	1.08052	0.04665
XLOC_004919	AGT	1:230838268-230937749	344.853	708.731	1.03926	0.04675
XLOC_025471	TLE2	19:2997635-3047633	9.02793	15.6377	0.792564	0.04675
XLOC_031197	RP11-19D2.1	20:7237226-7238861	0.772598	2.45394	1.66731	0.0468
XLOC_033000	MPPED1	22:43807201-43903728	3.4735	6.26672	0.85132	0.0469
XLOC_040535	ZNF622	5:16451627-16465901	10.5956	18.3822	0.794841	0.04705
XLOC_010905	RPL41	12:56510369-56511727	1918.86	4030.38	1.07067	0.0472
XLOC_044095	PDSS2	6:107473760-107780768	2.82376	5.99003	1.08494	0.0475
XLOC_031453	SCAND1	20:34541538-34547394	222.99	408.153	0.872132	0.0476
XLOC_007051	ARL3	10:104433487-104474164	1.05684	2.25172	1.09126	0.0477
XLOC_051787	LRRC26,TMEM210	9:140063209-140066861	0.520921	2.00043	1.94117	0.04775
XLOC_044578	GPER1	7:1036621-1177896	2.72516	11.7244	2.1051	0.04795
XLOC_016972	HYKK	15:78799905-78829714	0.607794	1.82257	1.58432	0.0481
XLOC_051169	CBWD5	9:70432003-70497240	1.48348	3.01135	1.02142	0.0482
XLOC_033346	SELM	22:31500757-31516055	36.0393	66.5466	0.884793	0.0483
XLOC_000384	LDLRAP1	1:25870070-25895377	6.80451	11.674	0.77874	0.04835
XLOC_027414	COX5B	2:98262502-98264846	289.66	525.283	0.858736	0.04835
XLOC_035496	MON1A	3:49924434-49967606	4.85674	10.6707	1.1356	0.0484
XLOC_035538	ITIH4,MUSTN1,RP5-966M1.6,TMEM110,TMEM110-MUSTN1	3:52846990-52931612	2535.04	6732.39	1.40911	0.0484
XLOC_039797	CTC-505O3.2	5:115091340-115091983	1.16873	3.4648	1.56783	0.0484
XLOC_047212	TMUB1	7:150778166-150780633	67.9239	122.015	0.845071	0.0484
XLOC_006118	BTBD16	10:124030820-124097677	0.589625	1.30315	1.14413	0.04845
XLOC_035901	MYLK	3:123304388-123603178	1.2883	2.16164	0.746659	0.04845
XLOC_040272	ATP6V0E1	5:172410759-172462448	88.0717	165.437	0.909535	0.0485
XLOC_034955	FETUB	3:186353757-186396029	25.775	69.7789	1.43681	0.0486
XLOC_025291	EPN1	19:56186591-56249768	59.5847	110.034	0.884938	0.0487
XLOC_020740	TMEM97	17:26646120-26662515	5.84169	14.6841	1.3298	0.04875
XLOC_045387	AGFG2	7:100136833-100165842	17.6854	35.0935	0.988642	0.0488
XLOC_003257	PRDX1	1:45959537-45988719	258.206	522.615	1.01723	0.0491
XLOC_050640	PMPCA	9:139305109-139318213	23.2026	40.6971	0.810638	0.0494
XLOC_033527	A4GALT	22:43088126-43117304	0.714032	1.52105	1.09101	0.0495
XLOC_046585	AC005077.14	7:75700786-75704281	1.5402	3.14911	1.03183	0.04955
XLOC_008252	SPCS2	11:74660291-74690076	18.3648	33.4541	0.865239	0.0496
XLOC_057915	SLC16A2	X:73641084-73753752	4.56257	8.01944	0.813656	0.0497
XLOC_033954	PTH1R	3:46899361-46945287	119.081	290.731	1.28775	0.04995

## Sheet: Sheet2
Supplementary Table 5. Downregulated genes in rat BDL livers
gene_id	gene	locus	value_BDL	value_Sham	log2(Sham/BDL)	p_value
XLOC_009811	Chac1	chr3:105870107-105873318	0.763088	39.9406	5.70986	5e-05
XLOC_007424	Ces2e	chr19:65697-82042	1.6712	74.8912	5.48584	5e-05
XLOC_015731	Npas2	chr9:38255361-38434352	0.285343	11.7565	5.36461	5e-05
XLOC_010770	Slc35c2	chr3:156317335-156328430	8.40996	278.709	5.05052	5e-05
XLOC_000877	Chka	chr1:206368962-206418526	5.6342	152.198	4.75559	5e-05
XLOC_013385	Nkx2-1	chr6:76916942-76920133	0.232576	5.60208	4.59019	5e-05
XLOC_007971	Prlr	chr2:59507965-59701221	2.8718	68.4714	4.57547	5e-05
XLOC_000701	Arntl	chr1:171062180-171162426	0.380773	8.58977	4.49562	5e-05
XLOC_009963	Ttll9	chr3:143304936-143351359	0.098588	2.20151	4.48094	0.00215
XLOC_004454	Irs3	chr12:19709140-19711279	1.42445	28.2008	4.30726	5e-05
XLOC_014469	Sstr3	chr7:116495749-116502948	1.51591	26.3613	4.12016	5e-05
XLOC_004754	RGD1562658	chr13:86995645-87012470	8.83679	141.989	4.00611	5e-05
XLOC_000712	Acsm5	chr1:177785185-177808572	6.42933	79.5176	3.62853	5e-05
XLOC_005906	Ddhd1	chr15:21500774-21569296	2.47228	28.0018	3.5016	5e-05
XLOC_005887	Rarb	chr15:10490902-10518147	0.801967	9.04206	3.49504	5e-05
XLOC_005981	Jph4	chr15:33214542-33221059	0.280859	3.0383	3.43535	0.00035
XLOC_004927	RGD1311892	chr13:49249246-49269528	0.341854	3.20632	3.22946	5e-05
XLOC_008351	Dnajb14	chr2:235356245-235399743	0.885457	8.17766	3.20719	5e-05
XLOC_014725	LOC100361444	chr8:20896179-20966159	139.156	1190.56	3.09686	5e-05
XLOC_005508	Slc34a2	chr14:62660005-62679311	1.57832	13.4654	3.0928	5e-05
XLOC_007896	Ak1	chr2:19821481-19822544	0.745662	5.99386	3.00689	5e-05
XLOC_010859	Ccdc146	chr4:9235842-9304850	0.439021	3.50436	2.99679	5e-05
XLOC_008669	Tmem79	chr2:180442063-180446842	0.41858	3.27957	2.96993	5e-05
XLOC_006705	Tubb2a	chr17:37139176-37143049	6.69927	52.3245	2.96541	5e-05
XLOC_016099	Resp18	chr9:74551808-74558151	1.29775	10.0335	2.95075	5e-05
XLOC_013145	Serpina5	chr6:128156857-128161334	1.20123	9.25914	2.94637	5e-05
XLOC_010267	Rprm	chr3:35590165-35591583	1.05056	8.01876	2.93223	5e-05
XLOC_009005	Ppard	chr20:6479107-6544255	2.63347	19.062	2.85566	5e-05
XLOC_006659	Nfil3	chr17:18092488-18107708	6.7664	47.7778	2.81988	5e-05
XLOC_014021	Nr4a1	chr7:140012799-140020589	3.35392	23.4495	2.80564	5e-05
XLOC_007840	Spata2L	chr19:53545203-53557378	4.11135	28.5126	2.79391	5e-05
XLOC_006053	Adamdec1	chr15:48250969-48272395	1.20391	8.17073	2.76274	5e-05
XLOC_006213	Gdf15	chr16:19310881-19313465	9.03731	61.3267	2.76255	5e-05
XLOC_008949	RT1-CE10	chr20:3468601-3471619	5.63543	37.1566	2.72102	5e-05
XLOC_004277	Abcb9	chr12:33623382-33656242	0.339378	2.17727	2.68156	5e-05
XLOC_010811	Eef1a2	chr3:170295326-170304505	0.465872	2.98753	2.68095	5e-05
XLOC_003369	Slc13a2	chr10:64503786-64531097	1.66337	10.6038	2.6724	5e-05
XLOC_011954	RGD1562865	chr5:48611804-48881935	0.350187	2.21417	2.66056	5e-05
XLOC_011698	Atp2b2	chr4:149655650-149975540	0.359464	2.25229	2.64747	5e-05
XLOC_001267	Dact2	chr1:53084114-53093031	1.7595	10.3588	2.55762	5e-05
XLOC_011356	Arntl2	chr4:184392096-184420049	0.56437	3.29864	2.54716	5e-05
XLOC_004639	Klhdc8a	chr13:45187910-45195996	1.07348	6.18283	2.52597	5e-05
XLOC_003161	Phf15	chr10:37338456-37379931	0.529099	3.03234	2.51882	5e-05
XLOC_002872	Arl4d	chr10:90700468-90702625	1.71805	9.61232	2.48411	5e-05
XLOC_007602	Osgin1	chr19:49675214-49690479	47.9283	262.694	2.45443	5e-05
XLOC_002865	G6pc	chr10:90393530-90403485	185.791	1004.72	2.43504	5e-05
XLOC_002545	Rai1	chr10:46401067-46462269	7.57092	39.795	2.39404	5e-05
XLOC_012303	Arhgef19	chr5:160091793-160109955	8.28146	43.0975	2.37965	5e-05
XLOC_011011	Lrrc61	chr4:76640814-76662465	6.04601	30.4404	2.33193	0.0043
XLOC_014540	Tymp	chr7:127666517-127671624	225.971	1109.78	2.29606	5e-05
XLOC_009220	Slc44a4	chr20:4005153-4021270	1.34635	6.58649	2.29046	5e-05
XLOC_008874	Dnase2b	chr2:244779606-244794980	1.36563	6.57856	2.26821	5e-05
XLOC_008325	Tifa	chr2:225067694-225076897	2.13805	10.2685	2.26386	5e-05
XLOC_013628	Tjp3	chr7:9917358-9934446	3.92842	18.789	2.25787	5e-05
XLOC_011661	Xpc	chr4:125672673-125699925	4.72821	22.4996	2.25053	5e-05
XLOC_006628	Spock1	chr17:12709441-13213055	0.374729	1.78273	2.25017	5e-05
XLOC_000185	Tnni3	chr1:68028197-68031882	1.79108	8.35909	2.22252	5e-05
XLOC_015894	Olr1353	chr9:91840206-91841208	1.41985	6.6241	2.22199	5e-05
XLOC_013515	Serpina3m	chr6:128197795-128205066	63.9907	297.441	2.21667	5e-05
XLOC_002130	Asrgl1	chr1:211788146-211808943	6.87734	31.8612	2.21188	5e-05
XLOC_011980	Galt	chr5:59185417-59188642	25.0827	114.9	2.19562	5e-05
XLOC_005178	Rassf6	chr14:18956710-18987702	8.15463	37.2916	2.19316	5e-05
XLOC_009557	Kynu	chr3:24046241-24195897	29.349	131.224	2.16064	5e-05
XLOC_006883	Gadd45g	chr17:19230895-19232641	131.008	579.382	2.14486	5e-05
XLOC_007075	Rnf125	chr18:12726186-12747639	2.1921	9.6409	2.13686	5e-05
XLOC_012990	Sh3yl1	chr6:48799327-48842807	3.20226	13.9534	2.12346	5e-05
XLOC_001400	Cblc	chr1:79091411-79108189	0.62397	2.66785	2.09613	5e-05
XLOC_003376	Lgals5	chr10:65075524-65078686	2.18278	9.13824	2.06575	5e-05
XLOC_013713	LOC691921	chr7:23327596-23330690	42.1304	172.055	2.02994	5e-05
XLOC_006410	Mk1	chr16:19286293-19288783	13.3601	53.838	2.01069	5e-05
XLOC_011491	Wdr91	chr4:62266684-62304007	2.90798	11.7064	2.00921	5e-05
XLOC_004571	Acacb	chr12:43388678-43492993	1.35757	5.44074	2.00278	5e-05
XLOC_014541	Odf3b	chr7:127671981-127674607	9.70604	38.8984	2.00276	5e-05
XLOC_014221	Angptl4	chr7:16261622-16267852	60.5038	239.141	1.98276	5e-05
XLOC_003221	Rasd1	chr10:46291402-46293108	28.8017	113.492	1.97837	5e-05
XLOC_013884	Apol3	chr7:115625471-115634307	9.14768	35.3184	1.94894	5e-05
XLOC_007088	Lims2	chr18:24347373-24463999	14.3211	55.0631	1.94294	5e-05
XLOC_016623	Sytl5	chrX:24945435-25034025	0.590835	2.2654	1.93894	5e-05
XLOC_011319	Etv6	chr4:170909411-171150381	1.1563	4.40747	1.93044	5e-05
XLOC_002291	Gpam	chr1:261370263-261431434	1.14751	4.35742	1.92496	5e-05
XLOC_010268	Nr4a2	chr3:38866209-38871678	0.557144	2.09709	1.91227	5e-05
XLOC_006070	Epb49	chr15:51004497-51032118	3.08738	11.4742	1.89394	5e-05
XLOC_013322	Rhob	chr6:32052354-32054504	13.1866	48.7595	1.88661	5e-05
XLOC_015883	Scly	chr9:90525574-90546159	32.8818	120.964	1.87921	5e-05
XLOC_014636	Itga5	chr7:142254255-142277464	4.80567	17.5936	1.87224	5e-05
XLOC_008686	Efna1	chr2:181444598-181451944	31.6567	112.963	1.83527	5e-05
XLOC_009320	Gstt3	chr20:13595933-13603087	28.2345	100.609	1.83322	5e-05
XLOC_010214	Slc25a25	chr3:11539414-11549538	93.6503	332.126	1.82638	5e-05
XLOC_012572	Plin2	chr5:105718495-105732817	35.0251	124.151	1.82564	5e-05
XLOC_006212	Pgpep1	chr16:19276649-19285822	5.55347	19.6379	1.82218	5e-05
XLOC_000550	Olr35	chr1:157075169-157076120	17.645	61.4369	1.79984	5e-05
XLOC_001218	Sgk1	chr1:23501257-23509096	9.87322	34.2556	1.79475	5e-05
XLOC_014948	Snapc5	chr8:68372827-68376393	2.21485	7.5395	1.76726	5e-05
XLOC_003655	Socs3	chr10:107958467-107959330	2.79303	9.48673	1.76408	5e-05
XLOC_004514	Hip1r	chr12:33714224-33742792	2.05438	6.94664	1.75761	5e-05
XLOC_010120	LOC499742	chr3:1265891-1279937	5.25548	17.6974	1.75164	5e-05
XLOC_002104	Vegfb	chr1:209657646-209661271	2.7369	9.20872	1.75046	5e-05
XLOC_011370	Insig1	chr4:2577467-2585682	60.9801	203.995	1.74212	5e-05
XLOC_006351	Il17rb	chr16:5335805-5349160	1.51495	5.03015	1.73134	5e-05
XLOC_014204	Akap8l	chr7:12889648-12919236	77.3287	255.011	1.72148	5e-05
XLOC_014438	Oplah	chr7:114326738-114341949	19.7705	65.1509	1.72044	5e-05
XLOC_011758	Lag3	chr4:161031505-161039255	1.19454	3.91413	1.71223	5e-05
XLOC_006740	Slc17a3	chr17:48448925-48771578	16.1748	52.845	1.70802	5e-05
XLOC_015589	Rtp3	chr8:115388091-115392602	20.3434	66.2568	1.70351	5e-05
XLOC_010871	Abcb4	chr4:20745423-22118097	11.9473	38.8252	1.70031	5e-05
XLOC_001030	Kank1	chr1:228748120-228868261	7.02647	22.7445	1.69465	5e-05
XLOC_001562	Fgf21	chr1:96082474-96083718	8.83832	28.6084	1.69459	5e-05
XLOC_004278	Vps37b	chr12:33684357-33713075	2.91321	9.42105	1.69328	5e-05
XLOC_015603	Cmc1	chr8:122988365-123046368	20.8653	67.0047	1.68316	5e-05
XLOC_000845	Eps8l2	chr1:201539213-201560761	11.8497	38.0005	1.68117	5e-05
XLOC_011541	LOC500124	chr4:78837355-78862257	2.44137	7.81456	1.67847	5e-05
XLOC_001899	Lat	chr1:185450154-185455180	4.5771	14.6364	1.67705	5e-05
XLOC_010624	Il1a	chr3:116913611-116924114	6.22103	19.8124	1.67118	5e-05
XLOC_006346	Plac9	chr16:1497709-1512542	2.17125	6.91102	1.67037	0.0027
XLOC_002092	Tm7sf2	chr1:208700769-208705093	34.3248	109.098	1.6683	5e-05
XLOC_006900	Id4	chr17:22525291-22527861	10.0889	32.0436	1.66727	5e-05
XLOC_013999	Prph	chr7:137836151-137839931	1.09489	3.43359	1.64894	5e-05
XLOC_001561	Ppp1r15a	chr1:95994022-95997080	15.0715	47.1387	1.64509	5e-05
XLOC_011031	Npy	chr4:78037985-78045189	4.84095	15.026	1.6341	5e-05
XLOC_014544	Chkb	chr7:127746748-127750104	39.1681	121.464	1.63278	5e-05
XLOC_000863	Dhcr7	chr1:204245561-204258913	20.0997	62.0773	1.62689	5e-05
XLOC_006792	Akr1c19	chr17:77162220-77183258	5.84882	18.0099	1.62257	5e-05
XLOC_006408	Jund	chr16:19239693-19241529	60.2961	185.573	1.62185	5e-05
XLOC_008786	Gstm6	chr2:203504227-203509002	1.4152	4.35274	1.62092	5e-05
XLOC_000585	Olr59	chr1:160607894-160613826	14.7039	45.065	1.6158	5e-05
XLOC_009969	Dnmt3b	chr3:144030736-144069265	1.18754	3.63321	1.61326	5e-05
XLOC_014129	LOC100125368	chr7:9510067-9532434	13.6974	41.5874	1.60225	5e-05
XLOC_015267	LOC500959	chr8:24852574-24853359	1.0129	3.06794	1.59878	0.00045
XLOC_002952	Ten1	chr10:106318381-106327849	10.157	30.6336	1.59264	5e-05
XLOC_003099	Hba2	chr10:15570929-15571773	445.281	1342.28	1.5919	5e-05
XLOC_016090	Ihh	chr9:74287114-74293332	4.41285	13.2712	1.58852	5e-05
XLOC_005870	LOC681383	chr15:1191952-2324521	2.02977	6.0691	1.58017	5e-05
XLOC_015748	RGD1305645	chr9:42930953-42950605	0.888639	2.65679	1.58002	0.00085
XLOC_009241	Tap2	chr20:4770445-4784488	12.4874	37.2068	1.57509	5e-05
XLOC_011588	Atoh8	chr4:105499941-105532118	33.1629	98.6733	1.57309	5e-05
XLOC_008885	Lhx8	chr2:252216608-252239112	0.985913	2.92921	1.57098	5e-05
XLOC_000336	Ppp1r14a	chr1:84421637-84427235	38.6088	114.182	1.56434	5e-05
XLOC_001565	Sphk2	chr1:96178614-96182920	10.2131	30.078	1.55829	5e-05
XLOC_015426	Mpi	chr8:61298819-61306727	2.68696	7.91305	1.55826	5e-05
XLOC_011494	Slc13a4	chr4:62679592-62724547	12.6931	37.2564	1.55344	5e-05
XLOC_011253	Mug2	chr4:158371729-158446091	28.8734	84.6863	1.55239	5e-05
XLOC_014450	Foxh1	chr7:114710368-114719463	2.48235	7.2742	1.55108	5e-05
XLOC_007830	Mvd	chr19:52722305-52732312	7.73123	22.6473	1.55057	5e-05
XLOC_003300	Chrne	chr10:57497191-57501511	2.38354	6.93284	1.54034	5e-05
XLOC_004615	LOC100362110	chr13:37969326-38004597	94.8554	274.016	1.53046	5e-05
XLOC_016373	Alas2	chrX:39800523-39810584	4.92999	14.2008	1.52631	5e-05
XLOC_012284	Pla2g2a	chr5:157654785-157657363	0.835803	2.40433	1.5244	0.0011
XLOC_013875	Adck5	chr7:114630170-114658568	15.8921	45.6669	1.52284	5e-05
XLOC_004249	Gtf2ird1	chr12:23319372-23426094	2.94916	8.45326	1.5192	5e-05
XLOC_012151	Tmem125	chr5:139009238-139010621	5.83648	16.692	1.51598	5e-05
XLOC_004734	Slc19a2	chr13:80017779-80031777	23.8986	68.1762	1.51234	5e-05
XLOC_013217	Tnfaip2	chr6:136196745-136210410	9.96587	28.3394	1.50774	5e-05
XLOC_015771	Aox1	chr9:56693697-56774115	140.755	398.808	1.50251	5e-05
XLOC_006852	Dapk1	chr17:9617606-9779457	1.50051	4.25032	1.50212	5e-05
XLOC_008888	Cth	chr2:256056561-256082248	335.965	951.319	1.50162	5e-05
XLOC_006524	Vps36	chr16:74462426-74486889	10.0089	28.2282	1.49586	5e-05
XLOC_005073	Adck3	chr13:95869375-95896742	44.4941	124.999	1.49023	5e-05
XLOC_000036	Enpp1	chr1:21223677-21287411	5.29397	14.8298	1.48608	5e-05
XLOC_015146	Vill	chr8:124009464-124022873	9.52494	26.1403	1.45649	5e-05
XLOC_004346	Ulk1	chr12:45996250-46022505	9.3232	25.5795	1.45609	5e-05
XLOC_001927	Sephs2	chr1:186535718-186538035	51.3761	140.783	1.45431	5e-05
XLOC_013972	Miox	chr7:127632432-127634931	10.9614	29.9081	1.4481	5e-05
XLOC_002851	Atp6v0a1	chr10:89948285-90072302	3.8923	10.6121	1.44701	5e-05
XLOC_003130	Adra1b	chr10:28889091-28946889	35.2692	95.9725	1.44421	5e-05
XLOC_006028	Gucy1b2	chr15:41620372-41689522	17.588	47.763	1.4413	5e-05
XLOC_012659	Ptprf	chr5:138671714-138739002	22.966	62.1921	1.43723	5e-05
XLOC_013110	Flvcr2	chr6:109853762-109933029	1.43132	3.87046	1.43516	5e-05
XLOC_004297	Cux2	chr12:35724483-35910498	0.832458	2.24772	1.43301	5e-05
XLOC_001394	Apoc4	chr1:78985349-78989564	1112.32	2999.47	1.43113	5e-05
XLOC_016512	Cldn2	chrX:127538684-127549019	13.5515	36.2182	1.41826	5e-05
XLOC_002034	Tpcn2	chr1:205702970-205732664	18.9281	50.5572	1.41739	5e-05
XLOC_009451	Egfl7	chr3:4760573-4781045	9.54396	25.4159	1.41307	5e-05
XLOC_000860	Tssc4	chr1:203344568-203346200	21.5162	57.0557	1.40695	5e-05
XLOC_007197	LOC502176	chr18:61486836-61524770	1.53892	4.07997	1.40664	0.00925
XLOC_015387	Bco2	chr8:53892016-53917522	12.7901	33.656	1.39584	5e-05
XLOC_009120	Traf3ip2	chr20:43747621-43792255	5.0039	13.0885	1.38717	5e-05
XLOC_012265	Gale	chr5:154745852-154750357	5.28288	13.8161	1.38695	5e-05
XLOC_008001	Car1	chr2:88166411-88210693	2.24137	5.85608	1.38556	5e-05
XLOC_009178	Znrd1as	chr20:1680853-1682843	3.10865	8.05674	1.37391	5e-05
XLOC_000448	Nav2	chr1:99041043-99410077	4.38659	11.368	1.37381	5e-05
XLOC_014991	Fam214a	chr8:79740705-79817592	6.77168	17.4971	1.36953	5e-05
XLOC_010024	Sgk2	chr3:153849824-153890111	3.85452	9.94728	1.36775	5e-05
XLOC_000365	Rhpn2	chr1:87853619-87923706	1.42435	3.67245	1.36644	5e-05
XLOC_008759	Mab21l3	chr2:196903847-196926798	3.83753	9.85461	1.36062	5e-05
XLOC_008986	RT1-A1,RT1-A3,Rt1.aa	chr20:4998644-5060280	147.781	379.355	1.36008	0.0002
XLOC_002409	Dusp1	chr10:16942912-16945696	234.159	600.862	1.35954	5e-05
XLOC_002020	Phlda2	chr1:203878092-203879032	1.84612	4.73611	1.35921	0.0014
XLOC_003482	Pcgf2	chr10:86439108-86443193	5.12369	13.1413	1.35886	5e-05
XLOC_012468	Sigmar1	chr5:59162536-59165310	61.8446	157.777	1.35117	5e-05
XLOC_012899	Rmdn2	chr6:2440491-2514419	11.6891	29.7985	1.35008	5e-05
XLOC_015353	Oaf	chr8:46224860-46242832	104.185	265.397	1.34901	5e-05
XLOC_001427	Ceacam1	chr1:80742539-80758943	31.9581	80.9533	1.34091	5e-05
XLOC_005932	Rmrp	chr15:26789868-26790125	14.351	36.3107	1.33924	0.0003
XLOC_001111	Lzts2	chr1:250087883-250111782	4.10275	10.3694	1.33767	5e-05
XLOC_009992	Procr	chr3:146268566-146273715	1.53711	3.87726	1.33481	5e-05
XLOC_001935	Prss53	chr1:187169746-187174411	10.3329	26.037	1.33333	5e-05
XLOC_014004	Prpf40b	chr7:138063440-138064371	27.0607	68.1698	1.33294	5e-05
XLOC_002978	Hexdc	chr10:110436881-110462225	16.5443	41.561	1.3289	5e-05
XLOC_008295	Aknad1	chr2:204346347-204385121	3.06654	7.70206	1.32863	5e-05
XLOC_003566	Hdac5	chr10:91266511-91277688	12.1777	30.5304	1.32601	5e-05
XLOC_010019	Dhx35	chr3:149532509-149589678	3.10005	7.72988	1.31815	5e-05
XLOC_014903	Ireb2	chr8:58433217-58477305	5.15728	12.7964	1.31105	5e-05
XLOC_009179	Rnf39	chr20:1694085-1703019	13.5128	33.5153	1.31049	5e-05
XLOC_001977	Fuom	chr1:199895085-199899596	2.038	5.05073	1.30934	5e-05
XLOC_000913	Slc25a45	chr1:208513652-208520545	1.38486	3.43189	1.30927	5e-05
XLOC_000212	Slc27a5	chr1:72924629-72935223	167.168	413.944	1.30813	5e-05
XLOC_003100	Hba1	chr10:15584359-15585215	725.481	1795.01	1.30698	5e-05
XLOC_003967	Zfp295	chr11:37960561-37973333	2.53691	6.27092	1.30561	5e-05
XLOC_000084	Acat3	chr1:41922019-41940074	7.82463	19.3296	1.30472	5e-05
XLOC_016176	Tgif1	chr9:110043165-110052783	12.887	31.7661	1.30158	5e-05
XLOC_007972	Agxt2	chr2:59713364-59754876	20.258	49.9265	1.30131	5e-05
XLOC_004321	Prkab1	chr12:41840865-41851241	24.0334	59.2056	1.30069	5e-05
XLOC_011981	Il11ra1	chr5:59192697-59204297	25.3679	62.287	1.29593	5e-05
XLOC_000301	Cyp2f4	chr1:82191740-82204629	37.2345	91.3794	1.29523	5e-05
XLOC_011191	Bhlhe40	chr4:144139485-144145186	17.8512	43.8051	1.29508	5e-05
XLOC_001193	Ccdc28a	chr1:13269164-13284200	6.21106	15.1843	1.28967	5e-05
XLOC_008157	Pklr	chr2:181214852-181223505	102.61	250.827	1.28953	5e-05
XLOC_006518	Plat	chr16:73711322-73736328	1.25583	3.06139	1.28555	5e-05
XLOC_012304	Epha2	chr5:160185142-160214727	4.91334	11.9614	1.28361	5e-05
XLOC_014709	LOC500956	chr8:19893860-19905696	52.1827	126.954	1.28267	5e-05
XLOC_014545	Arsa	chr7:127790207-127792734	17.7578	43.1289	1.2802	5e-05
XLOC_008223	Hfe2	chr2:191329643-191333525	33.7269	81.8422	1.27895	5e-05
XLOC_004636	Slc45a3	chr13:44840554-44861173	4.56544	11.0237	1.27178	5e-05
XLOC_012871	Atp5h	chr5:172393074-172422858	34.9241	84.1512	1.26876	0.00225
XLOC_002948	Llgl2	chr10:105925311-105960550	19.901	47.9021	1.26725	5e-05
XLOC_009242	Psmb8	chr20:4786259-4789223	109.041	262.43	1.26707	5e-05
XLOC_003543	Stat5b	chr10:89716623-89743134	3.84054	9.21561	1.26277	5e-05
XLOC_001405	Zfp111	chr1:79416956-79428180	4.11641	9.872	1.26196	5e-05
XLOC_009022	Rnf8	chr20:7929801-7954697	8.69515	20.844	1.26135	5e-05
XLOC_005587	Gck	chr14:86572517-86614469	11.8171	28.2934	1.25959	5e-05
XLOC_005346	Zrsr1	chr14:103571471-103667692	3.26104	7.80478	1.25902	0.0002
XLOC_006164	RGD1561145	chr16:8306815-8339324	0.736632	1.76257	1.25867	0.0003
XLOC_010313	Nfe2l2	chr3:58366692-58394116	30.3273	72.2512	1.2524	5e-05
XLOC_002684	Scarf1	chr10:62835545-62847856	9.4123	22.3412	1.24709	5e-05
XLOC_004383	Rasl11a	chr12:8705992-8710040	0.777493	1.83859	1.2417	0.0095
XLOC_000531	Prcp	chr1:149711288-149763876	1.86207	4.39994	1.24057	5e-05
XLOC_002817	Osbpl7	chr10:85771940-85789490	2.69473	6.34574	1.23565	5e-05
XLOC_002850	Stat5a	chr10:89795403-89819731	3.46469	8.14985	1.23405	5e-05
XLOC_006791	Akr1c12	chr17:77142940-77155823	8.58819	20.1251	1.22857	5e-05
XLOC_002327	Dexi	chr10:5072035-5084723	36.0015	84.3303	1.22799	5e-05
XLOC_012479	Arhgef39	chr5:59975689-59979259	3.83719	8.98105	1.22683	5e-05
XLOC_009307	Lss	chr20:12507574-12534612	4.51075	10.5573	1.2268	5e-05
XLOC_014543	Cpt1b	chr7:127737128-127746179	1.53288	3.58414	1.22538	5e-05
XLOC_013162	Slc25a47	chr6:133192143-133197778	378.939	884.599	1.22306	5e-05
XLOC_006637	Fam193b	chr17:15112072-15143497	39.2753	91.5815	1.22144	5e-05
XLOC_010226	Phf19	chr3:13903401-13915919	2.09703	4.87674	1.21756	5e-05
XLOC_005896	Kctd6	chr15:18680991-18684394	14.5729	33.8677	1.21662	5e-05
XLOC_003738	Ets2	chr11:36014046-36030833	7.39105	17.1756	1.21651	5e-05
XLOC_014515	Cyb5r3	chr7:121187820-121205382	92.0773	213.815	1.21545	5e-05
XLOC_000864	Shank2	chr1:204399855-204855474	2.25816	5.2412	1.21475	5e-05
XLOC_005813	Rcbtb2	chr15:53789993-53819837	15.8096	36.6759	1.21403	5e-05
XLOC_016520	Xpnpep2	chrX:134474959-134501782	17.7552	41.1496	1.21264	5e-05
XLOC_007187	Pdgfrb	chr18:57014474-57053581	5.23403	12.1144	1.21073	5e-05
XLOC_015567	Gnat1	chr8:112925417-112930154	0.890522	2.05724	1.20798	5e-05
XLOC_009246	RT1-DOa	chr20:4890409-4894048	1.20239	2.77078	1.20438	0.0045
XLOC_001758	LOC689064	chr1:161578126-161579492	29.4422	67.6962	1.20119	5e-05
XLOC_006987	Inhba	chr17:57244465-57257536	1.10463	2.53837	1.20034	0.0001
XLOC_005322	Zmiz2	chr14:87137695-87154183	6.85743	15.7287	1.19766	5e-05
XLOC_015254	Dock6	chr8:20896179-20966159	2.44895	5.60368	1.19421	0.0223
XLOC_002768	Rnf43	chr10:75957791-76027392	1.46732	3.35567	1.19342	5e-05
XLOC_013843	Myc	chr7:98953141-98958059	6.72829	15.2133	1.17702	5e-05
XLOC_016629	Pcsk1n	chrX:26614584-26618027	2.39355	5.40973	1.1764	0.00395
XLOC_001626	Polg	chr1:135197074-135212178	5.40832	12.2192	1.1759	5e-05
XLOC_006525	Alg11	chr16:74600057-74607303	28.979	65.4722	1.17587	5e-05
XLOC_009204	Ddx39b	chr20:3498935-3842500	60.1191	135.805	1.17564	0.0016
XLOC_014654	Casp12	chr8:2082932-2110511	2.60297	5.86843	1.17282	5e-05
XLOC_013440	Zfp36l1	chr6:103119554-103124576	54.4313	122.407	1.16917	5e-05
XLOC_013899	Gcat	chr7:117003625-117010396	38.3096	86.1001	1.16831	5e-05
XLOC_009755	Abtb2	chr3:88858348-89012165	5.49861	12.3492	1.16728	5e-05
XLOC_009290	Sik1	chr20:10282202-10291735	3.89646	8.73954	1.16539	5e-05
XLOC_014180	Palm	chr7:11399542-11425963	1.7802	3.99111	1.16475	5e-05
XLOC_005124	Dgkq	chr14:1600192-1614154	27.0699	60.6218	1.16314	5e-05
XLOC_005905	Fermt2	chr15:21358410-21427264	17.5505	39.0985	1.1556	5e-05
XLOC_004134	Cd209b	chr12:2256451-2265041	0.847491	1.88482	1.15316	0.00095
XLOC_005376	Idua	chr14:1573194-1587546	14.0173	31.1469	1.15188	0.0011
XLOC_000300	Cyp2a2	chr1:82039228-82064293	270.057	599.543	1.1506	5e-05
XLOC_016351	Ccdc120	chrX:26804332-26810830	1.36003	3.01091	1.14657	5e-05
XLOC_010733	Mafb	chr3:151116830-151118751	24.2812	53.7381	1.14611	5e-05
XLOC_015703	Gsta5	chr9:20005569-20032031	2.26155	4.99982	1.14457	5e-05
XLOC_004875	Insig2	chr13:33331950-33345132	23.8485	52.6615	1.14285	5e-05
XLOC_000524	Me3	chr1:146220503-146422659	2.81048	6.1999	1.14143	5e-05
XLOC_000316	Dyrk1b	chr1:83281283-83288783	2.59632	5.72043	1.13966	5e-05
XLOC_012747	Ahdc1	chr5:152034746-152101966	2.04578	4.50485	1.13883	5e-05
XLOC_005327	Igfbp1	chr14:87950221-87955289	123.313	271.306	1.13759	5e-05
XLOC_000509	Tmc3	chr1:139842573-139886756	1.97956	4.35018	1.13589	5e-05
XLOC_010773	Zmynd8	chr3:156860462-156957748	3.00135	6.58444	1.13345	5e-05
XLOC_010321	Zfp385b	chr3:60099018-60372248	1.93959	4.24652	1.13053	5e-05
XLOC_013762	Phlda1	chr7:50541010-50543215	2.61278	5.71569	1.12934	5e-05
XLOC_014252	Nr1h4	chr7:26189758-26307061	18.9525	41.4332	1.1284	5e-05
XLOC_000476	Ttc23	chr1:122395432-122469865	5.13805	11.2157	1.12623	5e-05
XLOC_000939	Pla2g16	chr1:210281108-210315280	78.108	170.476	1.12602	5e-05
XLOC_000665	Ppfibp2	chr1:164979708-165125076	7.65632	16.6977	1.12492	5e-05
XLOC_004180	Tnrc18	chr12:12142594-12239440	2.76118	6.01873	1.12417	5e-05
XLOC_016620	Mid1ip1	chrX:24205679-24207860	26.9316	58.545	1.12024	5e-05
XLOC_003879	Prodh	chr11:84905059-84922229	78.0056	169.112	1.11633	5e-05
XLOC_012738	Gmeb1	chr5:151112530-151143840	2.10091	4.55145	1.11531	5e-05
XLOC_002373	Zfp598	chr10:13922111-13934058	26.7096	57.7233	1.1118	5e-05
XLOC_012441	Pnrc1	chr5:49544327-49547367	28.9154	62.4292	1.11038	5e-05
XLOC_009182	Trim26	chr20:1802458-1811281	10.9426	23.5602	1.1064	5e-05
XLOC_016640	Prickle3	chrX:26875109-26889077	8.1348	17.5005	1.10522	5e-05
XLOC_015399	Fdx1	chr8:55291395-55310507	43.0719	92.6313	1.10475	5e-05
XLOC_016341	Ebp	chrX:26331198-26337542	162.331	349.041	1.10446	5e-05
XLOC_002053	Rhod	chr1:207000009-207013945	26.2649	56.4621	1.10415	5e-05
XLOC_015520	RGD1309079	chr8:99571923-99591067	1.5373	3.30459	1.10408	5e-05
XLOC_015152	Slc25a38	chr8:125084480-125097326	38.6769	83.0369	1.10228	5e-05
XLOC_010251	Rpl35	chr3:18787990-18790952	1617.72	3460.81	1.09715	5e-05
XLOC_015423	RGD1305464	chr8:60995694-61006387	1.61992	3.45749	1.0938	5e-05
XLOC_001075	Slc35g1	chr1:242713534-242719969	0.911813	1.94547	1.09331	0.00405
XLOC_002920	Axin2	chr10:98294465-98321828	1.2207	2.60277	1.09234	5e-05
XLOC_013638	Lsm7	chr7:10367328-10369755	64.404	137.282	1.09192	5e-05
XLOC_007014	Akr1c2	chr17:77034744-77081406	7.05837	15.0301	1.09045	5e-05
XLOC_012246	Sesn2	chr5:152639950-152655828	2.72089	5.79138	1.08983	0.0034
XLOC_004354	Zfp958	chr12:85496-91322	20.9299	44.503	1.08834	5e-05
XLOC_012367	Dvl1	chr5:172705950-172717626	69.3536	147.356	1.08726	5e-05
XLOC_009923	Rin2	chr3:134307537-134503915	2.54352	5.39995	1.08612	5e-05
XLOC_001385	Ppm1n	chr1:78641172-78644507	1.162	2.46548	1.08526	0.0022
XLOC_002489	Irf1	chr10:39220599-39227602	8.23108	17.4641	1.08524	5e-05
XLOC_006734	Slc17a4	chr17:48325941-48337147	15.5624	32.9644	1.08284	5e-05
XLOC_010573	Bmf	chr3:104966651-104984752	6.02032	12.7489	1.08246	5e-05
XLOC_002421	C1qtnf2	chr10:28571050-28588714	1.03658	2.18646	1.07676	0.003
XLOC_001799	Prkcdbp	chr1:163212921-163214511	55.0969	115.932	1.07323	5e-05
XLOC_001364	Sult2a2,Sult2a6	chr1:74302666-75185369	58.2176	122.46	1.07278	5e-05
XLOC_005578	Emid1	chr14:85765393-85801932	3.16846	6.65977	1.07169	5e-05
XLOC_014056	Coq10a	chr7:1654163-1659948	17.1849	36.1026	1.07097	5e-05
XLOC_010497	Cd82	chr3:77831770-77875764	22.2332	46.5291	1.06542	5e-05
XLOC_013554	Rpl32	chr6:145146072-145191663	321.159	670.609	1.06218	5e-05
XLOC_006398	Abhd8	chr16:18628137-18634875	1.02689	2.14387	1.06194	0.0009
XLOC_005138	Abcg3	chr14:5888470-5945387	32.4404	67.5369	1.05788	5e-05
XLOC_006018	Phf11,Phf11b	chr15:38372721-38640590	35.6464	74.1857	1.05738	5e-05
XLOC_006263	Mtmr7	chr16:54982203-55073152	2.13946	4.45251	1.05737	5e-05
XLOC_005901	Flnb	chr15:18949026-19082504	4.67724	9.72917	1.05666	5e-05
XLOC_005393	Abcg3l2,Abcg3l4	chr14:5573146-5613575	21.2347	44.0126	1.05149	5e-05
XLOC_004143	Stard13	chr12:3502401-3696144	5.19751	10.7628	1.05016	5e-05
XLOC_002136	Myrf	chr1:212697157-212729123	7.97549	16.4966	1.04853	5e-05
XLOC_006646	Rab24	chr17:15350083-15355291	48.4632	100.158	1.04732	0.0001
XLOC_002215	Gldc	chr1:233846689-233925736	10.3947	21.4776	1.04699	5e-05
XLOC_007728	Rfx1	chr19:25745411-25776702	7.98633	16.4932	1.04627	5e-05
XLOC_001370	Gltscr1	chr1:76313733-76338223	3.62604	7.47985	1.04461	5e-05
XLOC_011724	Ccdc77	chr4:156704406-156726949	6.1424	12.6648	1.04395	5e-05
XLOC_004062	Ccdc50	chr11:75302646-75360549	4.65213	9.57677	1.04165	5e-05
XLOC_013807	Spag1	chr7:71699340-71759373	2.38998	4.91195	1.0393	5e-05
XLOC_007484	Wdr83	chr19:24733302-24742830	10.8604	22.2936	1.03755	5e-05
XLOC_014131	Tle2	chr7:9592237-9607487	10.9814	22.4983	1.03475	5e-05
XLOC_002707	Sebox	chr10:64613724-64614596	5.62422	11.5112	1.03331	5e-05
XLOC_006285	Brf2	chr16:69250415-69255136	3.57514	7.30832	1.03154	5e-05
XLOC_010950	Tmem140	chr4:62248801-62263923	17.6284	35.9981	1.03002	5e-05
XLOC_011286	Iffo1	chr4:161264965-161282150	13.3334	27.2196	1.0296	5e-05
XLOC_007928	Ercc8	chr2:39382962-39420800	1.30407	2.65971	1.02825	5e-05
XLOC_008930	RT1-N2	chr20:2785624-2789016	7.69598	15.6735	1.02615	5e-05
XLOC_014966	Dapk2	chr8:70539830-70566213	7.97404	16.1972	1.02236	5e-05
XLOC_013617	Sirt6	chr7:9555268-9560695	5.96612	12.1103	1.02137	5e-05
XLOC_013309	Mapre3	chr6:25496281-25506449	17.0119	34.5299	1.0213	5e-05
XLOC_009346	H2afy2	chr20:29104097-29154482	0.909087	1.845	1.02113	0.00025
XLOC_012493	Gne	chr5:60506171-60536403	48.4377	98.289	1.0209	5e-05
XLOC_008980	Psmb9	chr20:4801186-4806608	64.7728	131.372	1.02019	5e-05
XLOC_015104	Slc26a6	chr8:113925290-113935357	6.58228	13.35	1.02019	5e-05
XLOC_013985	Pced1b	chr7:136003625-136105933	3.96518	8.03663	1.0192	5e-05
XLOC_007306	Dnajc18	chr18:28293233-28321327	0.994027	2.0089	1.01505	0.00075
XLOC_004365	Pet100	chr12:2529952-2533454	44.4277	89.6756	1.01326	5e-05
XLOC_014436	Nrbp2	chr7:114117883-114123617	37.9423	76.5312	1.01224	5e-05
XLOC_012605	Pcsk9	chr5:127501475-127524289	14.1617	28.5286	1.01041	5e-05
XLOC_014537	Dennd6b	chr7:127486530-127498345	4.71859	9.50283	1.01	5e-05
XLOC_005709	Arhgef40	chr15:27411127-27437773	1.34606	2.70807	1.00853	0.001
XLOC_007492	Rad23a	chr19:24971069-24979410	14.1537	28.4422	1.00686	5e-05
XLOC_011012	Repin1	chr4:76688428-76690141	29.9717	60.1682	1.0054	5e-05
XLOC_013583	Rnf41	chr7:1704203-1725892	3.29072	6.60561	1.00529	5e-05
XLOC_002766	2015-09-04	chr10:75871421-75880878	11.4197	22.9078	1.00431	5e-05
XLOC_014733	Eepd1	chr8:25173428-25286246	3.93127	7.87778	1.00279	5e-05
XLOC_015673	Slc29a1	chr9:11000053-11014914	19.3708	38.7778	1.00135	5e-05
XLOC_007164	Snx24	chr18:48712219-48870210	19.7618	39.5182	0.999803	5e-05
XLOC_003954	Pigp	chr11:34610875-34617001	48.1606	96.1772	0.997841	5e-05
XLOC_013629	Mrpl54	chr7:9936602-9939123	183.901	366.371	0.994376	5e-05
XLOC_005649	Kcnk5	chr15:4380156-4424377	6.29127	12.5266	0.993573	5e-05
XLOC_008421	Msh3	chr2:22462933-22606874	2.43139	4.84047	0.993365	5e-05
XLOC_016001	Ankrd39	chr9:35481264-35491148	2.25398	4.48486	0.992589	0.00025
XLOC_002037	Lrp5	chr1:206102749-206206350	11.2485	22.3541	0.990807	5e-05
XLOC_012937	Zfp513	chr6:25150225-25153500	34.272	68.0088	0.988689	5e-05
XLOC_001969	Mapk1ip1	chr1:198629563-198630985	11.269	22.3474	0.987756	5e-05
XLOC_007919	Ccdc125	chr2:31475994-31494913	5.82755	11.5452	0.986329	5e-05
XLOC_009021	Tbc1d22b	chr20:7880189-7921453	2.51777	4.98549	0.98559	5e-05
XLOC_002683	Rilp	chr10:62831608-62834767	3.75278	7.42637	0.984696	5e-05
XLOC_008167	Pmvk	chr2:181655657-181665214	19.7806	39.143	0.984667	5e-05
XLOC_006412	Ell	chr16:19349938-19397253	9.41875	18.5676	0.979182	5e-05
XLOC_003535	Acly	chr10:89420933-89471398	29.1867	57.5239	0.978848	5e-05
XLOC_013694	Zfp414	chr7:16131617-16134226	9.02489	17.7753	0.977892	5e-05
XLOC_001340	Suv420h2	chr1:67815980-67823611	14.3303	28.2191	0.977603	5e-05
XLOC_013916	Atf4	chr7:118537717-118538994	130.533	257.005	0.977379	5e-05
XLOC_010135	Ndor1	chr3:3412738-3420959	5.23182	10.295	0.976567	5e-05
XLOC_004434	Il3ra	chr12:16825701-16831739	13.2082	25.9519	0.97441	5e-05
XLOC_009468	Col5a1	chr3:6826168-6971054	1.66911	3.27542	0.972599	5e-05
XLOC_010065	Cebpb	chr3:158826020-158827845	241.669	474.223	0.97253	5e-05
XLOC_003354	Vps53	chr10:63410885-63535682	4.06228	7.96835	0.97199	5e-05
XLOC_013238	Zfp386	chr6:143311721-143326398	31.7732	62.2276	0.969742	5e-05
XLOC_002632	Mink1	chr10:57443261-57496763	15.4571	30.2574	0.969014	5e-05
XLOC_013889	Kctd17	chr7:116379780-116390554	1.30124	2.54163	0.965868	0.00065
XLOC_003914	Nrip1	chr11:15066442-15150137	1.43334	2.79865	0.965349	5e-05
XLOC_003401	Rad51d	chr10:71092797-71107418	6.70912	13.0991	0.965276	5e-05
XLOC_010105	Ppdpf	chr3:170329528-170330471	235.272	459.33	0.965203	5e-05
XLOC_012138	Ccdc17	chr5:136879752-136883444	8.50053	16.5879	0.964508	5e-05
XLOC_014147	Sppl2b	chr7:10354553-10367210	11.3056	22.0364	0.962859	5e-05
XLOC_005366	Psme4	chr14:111892870-111997184	10.6348	20.723	0.962445	5e-05
XLOC_013438	Rdh11	chr6:101946430-101962606	21.5313	41.9142	0.961006	5e-05
XLOC_006215	Kxd1	chr16:19413528-19423011	36.4148	70.8086	0.959398	5e-05
XLOC_011730	Cpamd8	chr4:158543845-158630795	124.058	241.225	0.959362	5e-05
XLOC_013898	H1f0	chr7:117001333-117003189	13.3848	26.0244	0.959271	5e-05
XLOC_004366	Camsap3	chr12:2546677-2572951	5.53875	10.7666	0.958933	5e-05
XLOC_013893	Sh3bp1	chr7:116866037-116878439	5.11708	9.94555	0.95873	5e-05
XLOC_003042	Tceb2	chr10:13084816-13089619	622.128	1208.77	0.958253	5e-05
XLOC_001401	Bcl3	chr1:79122800-79137035	9.25913	17.9774	0.957237	5e-05
XLOC_004033	Adcy5	chr11:67290967-67437468	1.48171	2.87604	0.956815	5e-05
XLOC_014954	Clpx	chr8:69530990-69572018	22.8353	44.2088	0.953067	5e-05
XLOC_003350	Wdr81	chr10:62757685-62771010	6.44429	12.4748	0.952927	5e-05
XLOC_011013	Zfp775	chr4:76694082-76711607	8.48241	16.4155	0.952512	5e-05
XLOC_011284	Acrbp	chr4:161170239-161174274	2.99228	5.78974	0.952256	5e-05
XLOC_011993	Zcchc7	chr5:61263754-61478259	21.0752	40.7602	0.951614	5e-05
XLOC_006067	Bmp1	chr15:50878143-50922313	35.0489	67.5907	0.947455	5e-05
XLOC_011802	Klra17	chr4:167273703-167298114	1.17543	2.26662	0.947359	0.00075
XLOC_010050	Zswim3	chr3:155828208-155855040	3.25845	6.2829	0.947243	5e-05
XLOC_000398	Syt3	chr1:94866806-94880457	0.955549	1.84116	0.946216	0.0013
XLOC_006034	Gata4	chr15:42472792-42519569	4.80268	9.25258	0.946017	5e-05
XLOC_010261	Rbm43	chr3:32938134-32958882	1.40087	2.69511	0.944017	5e-05
XLOC_013974	Shank3	chr7:127816969-127877874	3.90305	7.50571	0.943387	5e-05
XLOC_002504	Zfp692	chr10:43947317-43952710	11.2733	21.6343	0.940414	5e-05
XLOC_007637	Cog2	chr19:54703251-54736246	6.82501	13.0814	0.938611	5e-05
XLOC_013626	Hmg20b	chr7:9853289-9857970	35.2975	67.6515	0.938557	5e-05
XLOC_002266	Fbxw4	chr1:250746868-250874460	28.9302	55.4436	0.938446	5e-05
XLOC_015169	Zfp105	chr8:127657733-127669201	6.69443	12.8149	0.936791	5e-05
XLOC_003675	Pcyt2	chr10:110002022-110009335	193.128	369.287	0.935184	5e-05
XLOC_012277	Eif4g3	chr5:156809617-156979249	6.04935	11.5643	0.934824	5e-05
XLOC_004082	Chrd	chr11:82401700-82410401	21.5706	41.2179	0.934202	5e-05
XLOC_009030	Ndufv3	chr20:9951108-9960264	433.748	828.41	0.933487	5e-05
XLOC_014474	Ankrd54	chr7:117026118-117037050	4.73955	9.04779	0.932815	5e-05
XLOC_003680	Notum	chr10:110047039-110054106	60.7476	115.852	0.931387	5e-05
XLOC_011562	Inmt	chr4:83934017-83938314	15.3485	29.219	0.92881	5e-05
XLOC_015614	Csrnp1	chr8:124933471-124939576	12.0617	22.8993	0.924864	5e-05
XLOC_010142	Lcn12	chr3:3663212-3665801	19.2301	36.505	0.924725	5e-05
XLOC_005948	Zfp219	chr15:27411127-27437773	15.1464	28.7512	0.924651	5e-05
XLOC_009471	Ralgds	chr3:7516053-7537651	1.71177	3.24833	0.924212	5e-05
XLOC_002947	Tsen54	chr10:105916406-105923991	5.7572	10.9123	0.922521	5e-05
XLOC_004301	Mapkapk5	chr12:36128537-36147493	20.509	38.8164	0.920407	5e-05
XLOC_008426	Papd4	chr2:23419884-23471423	5.38585	10.1922	0.920213	5e-05
XLOC_005970	Acin1	chr15:32719862-32764748	24.8576	47.0159	0.919459	5e-05
XLOC_002838	Rara	chr10:87740478-87753265	11.1144	21.0169	0.919116	5e-05
XLOC_000887	Clcf1	chr1:206802744-206806332	2.94157	5.55777	0.917923	5e-05
XLOC_008158	Clk2	chr2:181249543-181257364	19.3097	36.4636	0.917132	5e-05
XLOC_014939	Uaca	chr8:64730635-65118809	1.22358	2.30987	0.916706	5e-05
XLOC_014877	RGD1563941	chr8:51775508-51775923	66.6679	125.787	0.915915	5e-05
XLOC_009334	Jmjd1c	chr20:22151773-22283264	2.82101	5.32154	0.91563	5e-05
XLOC_007228	Smad7	chr18:72294802-72323354	3.70702	6.98411	0.913815	5e-05
XLOC_003054	LOC100158225	chr10:13466824-13471910	2.10255	3.9519	0.910404	5e-05
XLOC_002321	Litaf	chr10:4614177-4623903	18.4492	34.6697	0.910118	5e-05
XLOC_009507	Ciz1	chr3:11489383-11506431	2.89448	5.43916	0.910082	5e-05
XLOC_011331	H2afj	chr4:173818669-173819154	141.032	265.001	0.909975	5e-05
XLOC_004230	LOC304396	chr12:21645472-21663958	7.05751	13.2484	0.908591	5e-05
XLOC_005732	Dcaf11	chr15:33690682-33701327	95.4675	179.069	0.90743	5e-05
XLOC_000368	Ankrd27	chr1:88117682-88192064	30.216	56.5284	0.903665	5e-05
XLOC_016129	Usp40	chr9:86897869-86968850	6.92234	12.9427	0.902805	5e-05
XLOC_001803	Arfip2	chr1:163364859-163369542	37.8862	70.7457	0.900971	5e-05
XLOC_007561	Cdh1	chr19:36442692-36512091	18.6226	34.7717	0.900857	5e-05
XLOC_015422	Commd4	chr8:60915004-60918461	32.7578	61.1439	0.900372	5e-05
XLOC_001708	Plekhb1	chr1:158081931-158096197	20.3359	37.9363	0.899549	5e-05
XLOC_002230	Ppp1r3c	chr1:240991883-240996887	54.6958	101.997	0.899018	5e-05
XLOC_001091	Loxl4	chr1:248269248-248287588	4.92902	9.18387	0.897801	5e-05
XLOC_004190	Tmem184a	chr12:15301546-15309858	5.30721	9.88285	0.896975	5e-05
XLOC_011610	Wbp1	chr4:117331153-117333553	36.4748	67.8539	0.895534	5e-05
XLOC_007805	Tmem231	chr19:41852742-41873927	1.83396	3.40679	0.893452	5e-05
XLOC_002716	Taok1	chr10:66534552-66584625	2.69028	4.99378	0.892377	5e-05
XLOC_000862	Slc22a18	chr1:203852312-203876165	108.674	201.71	0.892282	5e-05
XLOC_012923	RGD1565310	chr6:12331218-12405728	3.39323	6.28275	0.888738	5e-05
XLOC_014341	Hrsp12	chr7:69930463-69944264	3625.51	6712.29	0.888619	5e-05
XLOC_014156	Reep6	chr7:10885265-10891936	79.0867	146.413	0.888538	5e-05
XLOC_007679	Mt1a	chr19:11261630-11262647	1765.29	3263.36	0.886455	5e-05
XLOC_013225	Aspg	chr6:136909406-136928801	123.04	227.248	0.885137	5e-05
XLOC_012856	Zbtb48	chr5:169247666-169255998	7.6528	14.126	0.884293	5e-05
XLOC_007731	Lphn1	chr19:25891158-25931128	11.1298	20.5389	0.883937	5e-05
XLOC_014726	Lppr2	chr8:21039210-21051613	1.73592	3.20178	0.883177	5e-05
XLOC_001574	Abcc6	chr1:96448587-96524655	119.53	220.348	0.882415	5e-05
XLOC_006032	Fdft1	chr15:42425335-42453390	30.1171	55.4719	0.881177	5e-05
XLOC_007822	Gins2	chr19:50915107-50927668	2.301	4.23185	0.879025	5e-05
XLOC_012267	Tcea3	chr5:154979580-155019312	21.124	38.8336	0.878422	5e-05
XLOC_013360	Ahr	chr6:54205111-54240268	7.67647	14.1098	0.87818	5e-05
XLOC_007957	C6	chr2:53691289-53764539	27.5041	50.541	0.877808	5e-05
XLOC_011583	Thnsl2	chr4:104329516-104348465	20.3488	37.3643	0.876715	5e-05
XLOC_003577	Map3k14	chr10:92406097-92456276	1.77817	3.26477	0.876585	5e-05
XLOC_007736	Ndufb7	chr19:26259361-26263700	465.266	852.995	0.874481	5e-05
XLOC_005808	Reep4	chr15:50946849-50950057	17.4324	31.9266	0.872986	5e-05
XLOC_013669	Mier2	chr7:11671222-11687698	5.59224	10.2358	0.872123	5e-05
XLOC_008235	Fmo5	chr2:192463086-192490032	17.3622	31.7733	0.871863	5e-05
XLOC_015876	Cxcr7	chr9:89343527-89355051	1.51087	2.76482	0.871801	0.00015
XLOC_003571	Gfap	chr10:92059880-92068555	1.3267	2.42743	0.871586	5e-05
XLOC_016450	Med12	chrX:89351545-89374489	3.18936	5.83079	0.870426	5e-05
XLOC_003089	Wfikkn1	chr10:15139986-15181653	2.15033	3.93023	0.870052	0.02075
XLOC_002536	Trim11	chr10:45270582-45283954	14.026	25.6266	0.869541	5e-05
XLOC_008354	Adh7	chr2:235749345-235765063	3.2928	6.01518	0.869292	5e-05
XLOC_003841	Cldn1	chr11:76473653-76488807	3.89003	7.1048	0.869014	5e-05
XLOC_000924	Cdc42bpg	chr1:209083956-209103885	5.51599	10.0631	0.867385	5e-05
XLOC_008791	Ampd2	chr2:203633200-203644601	19.3762	35.3476	0.86733	5e-05
XLOC_015959	Mrpl14	chr9:10901674-10912622	86.4504	157.638	0.866666	5e-05
XLOC_007257	Npc1	chr18:3705350-3777802	11.8732	21.6484	0.866547	5e-05
XLOC_014027	Soat2	chr7:140890901-140903999	28.9332	52.746	0.866337	5e-05
XLOC_007933	Plk2	chr2:41800744-41806503	19.3753	35.2898	0.865034	5e-05
XLOC_010071	Fam210b	chr3:163260489-163268817	17.3913	31.6333	0.863074	5e-05
XLOC_003057	E4f1	chr10:13701575-13713089	10.0552	18.2888	0.863027	5e-05
XLOC_014508	Cyp2d5	chr7:120760433-120764940	190.019	345.52	0.862622	5e-05
XLOC_010634	Prosapip1	chr3:118264578-118268363	4.02823	7.32267	0.862224	5e-05
XLOC_000765	Hsd3b7	chr1:187085807-187089078	61.2421	111.196	0.860514	5e-05
XLOC_012857	Tas1r1	chr5:169256280-169268006	2.39142	4.34152	0.860334	5e-05
XLOC_000971	Vwce	chr1:213124883-213159508	12.5223	22.7198	0.859448	5e-05
XLOC_012843	Nmnat1	chr5:166548898-166567266	13.0401	23.641	0.858343	5e-05
XLOC_006209	Pik3r2	chr16:19171100-19179650	10.4508	18.9418	0.857968	5e-05
XLOC_005698	Parp2	chr15:26790295-26801086	4.16971	7.54719	0.855991	5e-05
XLOC_011749	Atn1	chr4:160872359-160886205	4.79017	8.63865	0.85073	5e-05
XLOC_013341	Id2	chr6:42781475-42783307	20.3938	36.7532	0.849742	5e-05
XLOC_002344	Anks3	chr10:10732108-10752778	3.27332	5.89081	0.84771	5e-05
XLOC_014445	Cpsf1	chr7:114630170-114658568	7.6988	13.8475	0.846921	5e-05
XLOC_007765	Gfod2	chr19:35547996-35592039	1.7204	3.09404	0.846751	0.00015
XLOC_003588	Strada	chr10:95557835-95586792	4.52981	8.14449	0.846373	5e-05
XLOC_003068	Ndufb10	chr10:13977306-13979468	207.228	372.589	0.846368	5e-05
XLOC_001544	Scaf1	chr1:95475610-95485819	24.9748	44.903	0.846337	5e-05
XLOC_013141	Otub2	chr6:127679754-127698318	4.29574	7.72041	0.845772	5e-05
XLOC_013692	Adamts10	chr7:16043118-16072984	8.48981	15.2344	0.843527	5e-05
XLOC_014724	Ldlr	chr8:20824039-20846920	6.09936	10.9416	0.843098	5e-05
XLOC_005609	Meis1	chr14:99693566-99832273	3.09198	5.52652	0.837839	5e-05
XLOC_001759	Hbb,LOC100134871	chr1:161584857-161620193	983.891	1755.96	0.835692	5e-05
XLOC_009458	Entpd8	chr3:5229746-5232327	14.7611	26.3276	0.834776	5e-05
XLOC_006590	Srd5a1	chr17:3845189-3879165	56.8632	101.345	0.833713	5e-05
XLOC_006425	Sugp1	chr16:19835920-19866795	8.26975	14.7326	0.833097	5e-05
XLOC_002641	Mis12	chr10:57927345-57928594	2.25076	4.00652	0.831936	0.0045
XLOC_003857	Thpo	chr11:82412551-82417807	11.4792	20.4128	0.830455	5e-05
XLOC_004287	Hpd	chr12:34548319-34558371	1003.1	1783.68	0.830396	5e-05
XLOC_001458	Actn4	chr1:83988999-84073767	24.3364	43.2743	0.830394	5e-05
XLOC_006226	Mau2	chr16:19867096-19895132	6.88082	12.2268	0.829392	5e-05
XLOC_015375	Sidt2	chr8:48909651-48925969	31.3876	55.6303	0.825676	5e-05
XLOC_002252	Zfyve27	chr1:248660355-248683702	2.49271	4.41456	0.824553	5e-05
XLOC_003414	Tada2a	chr10:72365949-72413305	3.52816	6.24714	0.824278	5e-05
XLOC_014444	Fbxl6	chr7:114587757-114590656	12.2911	21.7575	0.823902	5e-05
XLOC_013882	Commd5	chr7:114949724-114951146	32.3301	57.2092	0.823369	5e-05
XLOC_009574	LOC100361645	chr3:41617499-41863994	2.98645	5.28354	0.823072	0.00045
XLOC_013876	KIFC2	chr7:114710368-114719463	5.86671	10.3776	0.822854	5e-05
XLOC_006793	Akr1c3	chr17:77269625-77286521	6.90233	12.2093	0.822822	5e-05
XLOC_001460	Fam98c	chr1:84285592-84289138	22.4005	39.6115	0.82239	5e-05
XLOC_014327	Mbd6	chr7:67239303-67245019	13.8736	24.517	0.82144	5e-05
XLOC_011806	LOC497796,Ly49i9	chr4:167553042-167719500	1.16294	2.05493	0.82131	0.0018
XLOC_000233	Strn4	chr1:77140307-77166074	11.3182	19.9992	0.821297	5e-05
XLOC_015509	Me1	chr8:91839844-91955917	4.51162	7.97043	0.82101	5e-05
XLOC_013680	Cyp4f17,Cyp4f37,Cyp4f40,Cyp4f5	chr7:13095556-13282102	8.73332	15.4223	0.820418	5e-05
XLOC_014513	Rrp7a	chr7:121126465-121153457	5.19826	9.17965	0.82041	5e-05
XLOC_004521	Orai1	chr12:34631247-34646316	59.897	105.748	0.820078	5e-05
XLOC_000988	RGD1564894	chr1:215618187-215634463	46.6975	82.4014	0.819323	5e-05
XLOC_002705	Slc46a1	chr10:64576067-64582502	21.6047	38.094	0.81822	5e-05
XLOC_014150	Sf3a2	chr7:10419995-10426019	6.84322	12.0577	0.81721	5e-05
XLOC_000410	Irf3	chr1:95462428-95475078	117.066	206.202	0.816733	5e-05
XLOC_005033	Ppox	chr13:87170601-87174740	16.1951	28.5039	0.815604	5e-05
XLOC_012044	Rgs3	chr5:79624387-79709035	4.05998	7.13526	0.813494	5e-05
XLOC_013524	Slc25a29	chr6:133166811-133177600	3.1807	5.58837	0.813083	0.00015
XLOC_003297	Pelp1	chr10:57220323-57237359	7.56752	13.2919	0.812659	5e-05
XLOC_007383	Mppe1	chr18:63738124-63756486	7.58688	13.3181	0.811806	5e-05
XLOC_008820	Palmd	chr2:213174872-213228299	18.2396	31.9882	0.810466	5e-05
XLOC_011699	Vgll4	chr4:150995532-151055736	1.15986	2.03237	0.809213	0.0047
XLOC_005967	Ajuba	chr15:32627632-32637861	4.39006	7.69068	0.808872	5e-05
XLOC_011558	Nod1	chr4:83398808-83449207	4.01	7.00894	0.805593	5e-05
XLOC_013658	Mbrl	chr7:11236952-11250304	51.889	90.6847	0.805431	5e-05
XLOC_002049	Ssh3	chr1:206848014-206856178	6.80011	11.8666	0.803281	5e-05
XLOC_001989	Sirt3	chr1:201021392-201043756	20.6088	35.9298	0.801917	5e-05
XLOC_010640	RGD1311739	chr3:118833034-118865511	2.90571	5.06366	0.801288	0.0024
XLOC_000305	Blvrb	chr1:82528942-82546606	148.937	259.525	0.80117	5e-05
XLOC_012045	Col27a1	chr5:80198077-80316354	7.83779	13.6527	0.800666	5e-05
XLOC_012826	Tnfrsf1b	chr5:163666540-163697484	1.77985	3.09994	0.800481	5e-05
XLOC_009003	Zfp523	chr20:6423715-6446498	8.94742	15.5781	0.799976	5e-05
XLOC_004712	Sec16b	chr13:72787821-72830907	22.3435	38.8312	0.79736	5e-05
XLOC_008599	Siah2	chr2:148022642-148040390	7.32842	12.735	0.797229	5e-05
XLOC_007841	Vps9d1	chr19:53560827-53574443	11.7597	20.4204	0.796157	5e-05
XLOC_000271	Smg9	chr1:79643482-79665871	5.31855	9.21474	0.79291	5e-05
XLOC_008182	S100a13	chr2:182790172-182796668	25.0013	43.2401	0.790369	5e-05
XLOC_010489	Dgkz	chr3:76312720-76342603	32.5673	56.3254	0.79036	5e-05
XLOC_004015	Hgd	chr11:64876268-64928243	124.977	215.827	0.788212	5e-05
XLOC_005814	Lpar6	chr15:53828880-53962099	15.7418	27.1791	0.787902	5e-05
XLOC_009006	Fance	chr20:6555858-6566916	7.19824	12.4126	0.786091	5e-05
XLOC_006568	Carkd	chr16:82840228-82856671	32.822	56.5881	0.785834	5e-05
XLOC_009428	Tprn	chr3:3426262-3433741	1.6338	2.81619	0.78551	0.00015
XLOC_004856	Plxna2	chr13:110555882-110756237	2.06229	3.55425	0.785296	5e-05
XLOC_008207	Sema6c	chr2:190069488-190078845	1.54855	2.66755	0.784598	0.00025
XLOC_009318	Cabin1	chr20:13444800-13569453	1.92809	3.32034	0.784156	5e-05
XLOC_005195	Ugt2b1	chr14:22639181-22650931	23.3893	40.2541	0.783287	5e-05
XLOC_003885	Med15	chr11:85270502-85344999	20.6587	35.5504	0.783118	5e-05
XLOC_002809	Hoxb4	chr10:85050694-85053276	1.01816	1.75199	0.783032	0.00935
XLOC_011879	Tm7sf3	chr4:184180210-184212869	4.5469	7.82298	0.782836	5e-05
XLOC_013877	Ppp1r16a	chr7:114721077-114744220	9.33065	16.043	0.781893	5e-05
XLOC_000849	Efcab4a	chr1:201647803-201653175	6.11894	10.5125	0.780751	5e-05
XLOC_002001	Deaf1	chr1:201491090-201533594	13.8269	23.7494	0.780419	5e-05
XLOC_007723	Trmt1	chr19:25119863-25130026	17.1055	29.3587	0.779328	5e-05
XLOC_011273	C1rl	chr4:160694114-160708614	17.2595	29.5774	0.777101	5e-05
XLOC_007447	Ciapin1	chr19:10619170-10632187	19.2485	32.964	0.776148	5e-05
XLOC_004234	Ccl24	chr12:22255292-22259290	3.42051	5.85603	0.775713	5e-05
XLOC_006352	Cacna1d	chr16:5383258-5703361	2.51951	4.31086	0.774836	5e-05
XLOC_007107	Cxxc5	chr18:28484229-28487485	18.8433	32.2257	0.774157	5e-05
XLOC_011531	Zfp777	chr4:76142728-76165380	3.1535	5.38893	0.773047	5e-05
XLOC_006413	Fkbp8	chr16:19401882-19407188	270.69	462.471	0.772722	5e-05
XLOC_015859	Cops7b	chr9:85353284-85378872	4.9226	8.40878	0.772475	5e-05
XLOC_012831	Clcn6	chr5:165079772-165110594	1.6377	2.79718	0.772301	5e-05
XLOC_014479	Pla2g6	chr7:117266783-117307172	2.71331	4.63235	0.77169	5e-05
XLOC_001125	RGD1309313	chr1:251573682-251590918	7.99515	13.6449	0.771168	5e-05
XLOC_004097	Arvcf	chr11:84582207-84639874	21.8119	37.2081	0.770504	5e-05
XLOC_007010	Idi1	chr17:72555583-72628890	7.75017	13.219	0.770309	5e-05
XLOC_000363	Cebpa	chr1:87626110-87627499	42.5401	72.5105	0.769366	5e-05
XLOC_012715	Zfp362	chr5:148000281-148022124	1.42236	2.42423	0.769243	0.00305
XLOC_011248	Slc6a13	chr4:157736263-157771945	77.0862	131.374	0.769135	5e-05
XLOC_011243	Il17ra	chr4:156838352-156862345	17.419	29.667	0.768192	5e-05
XLOC_009797	Eif2ak4	chr3:104820241-104906288	2.1956	3.73935	0.76817	5e-05
XLOC_015760	Myo1b	chr9:46756677-46917169	15.1663	25.812	0.767172	5e-05
XLOC_004542	Slc24a6	chr12:37227843-37250698	17.4562	29.7075	0.767084	5e-05
XLOC_003379	Wsb1	chr10:65427130-65443208	32.1516	54.619	0.764514	5e-05
XLOC_013229	Mta1	chr6:137660000-138143983	14.1932	24.1029	0.764009	0.0002
XLOC_010328	Tfpi	chr3:67654388-67699997	3.48902	5.92459	0.763897	5e-05
XLOC_005087	Hlx	chr13:100685758-100691658	4.82801	8.19273	0.762915	5e-05
XLOC_008503	Rai14	chr2:59923114-60060724	2.6641	4.51725	0.761799	5e-05
XLOC_004488	Crcp	chr12:27666949-27702741	13.7332	23.2646	0.760472	5e-05
XLOC_011533	Zfp467	chr4:76521999-76528470	11.3125	19.1583	0.760048	5e-05
XLOC_005546	Sh3bp2	chr14:81818727-81855875	5.19657	8.79617	0.759316	5e-05
XLOC_014546	Rabl2a	chr7:127899252-127907861	2.75388	4.65971	0.758774	5e-05
XLOC_006207	Arrdc2	chr16:19108343-19112480	4.45813	7.52491	0.755234	5e-05
XLOC_008552	Sec62	chr2:116990255-117025688	38.4239	64.845	0.754992	5e-05
XLOC_009255	Daxx	chr20:5121853-5127601	11.0883	18.7123	0.754955	5e-05
XLOC_006417	Homer3	chr16:19617525-19624915	2.8637	4.831	0.75444	0.00225
XLOC_006383	Tspan14	chr16:17340945-17397964	4.70464	7.93206	0.753612	5e-05
XLOC_015594	Crtap	chr8:118765924-118773673	17.6405	29.738	0.753412	5e-05
XLOC_000253	Sympk	chr1:78377889-78407581	10.6908	18.0172	0.753006	5e-05
XLOC_011174	Ccdc174	chr4:126074135-126100890	4.73855	7.98422	0.752707	5e-05
XLOC_012378	Noc2l	chr5:173070799-173082339	12.1028	20.3821	0.751967	5e-05
XLOC_014710	Ppan	chr8:19909740-19913845	15.8699	26.7158	0.751397	5e-05
XLOC_012496	Zbtb5	chr5:61546502-61565890	2.79221	4.69915	0.750992	5e-05
XLOC_003059	Traf7	chr10:13760686-13779228	6.68321	11.2472	0.750954	5e-05
XLOC_015998	Kansl3	chr9:35259027-35303816	12.6455	21.2538	0.749103	5e-05
XLOC_011275	Lpcat3	chr4:160786348-160835206	15.1029	25.3376	0.746453	5e-05
XLOC_014457	Apol9a	chr7:115472724-115479486	28.5335	47.8626	0.746243	5e-05
XLOC_010789	Zfp64	chr3:160015624-160044640	1.81721	3.04642	0.745392	0.0008
XLOC_011850	Plbd1	chr4:173611464-173667759	31.9071	53.4711	0.744882	5e-05
XLOC_007801	Bcar1	chr19:41646189-41669234	23.4703	39.297	0.743583	5e-05
XLOC_012236	Wdtc1	chr5:151784745-151834368	11.6244	19.4612	0.743443	5e-05
XLOC_011429	Pdk4	chr4:30235295-30245298	5.13684	8.59637	0.742846	5e-05
XLOC_008031	Pld1	chr2:115306939-115460518	1.59609	2.66939	0.741966	5e-05
XLOC_007294	Fam13b	chr18:26876458-26976124	6.78884	11.3537	0.741926	5e-05
XLOC_009136	Rtn4ip1	chr20:47818498-47857757	6.67825	11.1653	0.741479	5e-05
XLOC_015897	Agxt	chr9:92412127-92422080	64.6111	107.936	0.740327	5e-05
XLOC_008146	Mef2d	chr2:180221077-180246917	3.95535	6.60332	0.739386	5e-05
XLOC_014996	Leo1	chr8:80266159-80290547	7.77563	12.9811	0.739376	5e-05
XLOC_008673	Sema4a	chr2:180552405-180570415	2.40116	4.00858	0.739362	5e-05
XLOC_001441	Ltbp4	chr1:82385952-82418177	10.1897	16.9734	0.736164	5e-05
XLOC_000767	Bckdk	chr1:187189664-187194335	17.337	28.8765	0.736048	5e-05
XLOC_004140	Xab2	chr12:2533691-2545690	11.5032	19.1549	0.735684	5e-05
XLOC_012142	Mutyh	chr5:137103957-137115897	3.97031	6.60533	0.734377	0.0001
XLOC_015163	Cyp8b1	chr8:127018907-127020878	70.7899	117.724	0.733789	5e-05
XLOC_010594	Ell3	chr3:108241164-108245260	2.33605	3.88171	0.732619	0.0002
XLOC_002922	Slc16a6	chr10:98853288-98875188	2.03952	3.38851	0.732421	0.00035
XLOC_010030	Hnf4a	chr3:154424152-154485656	113.991	189.381	0.732378	5e-05
XLOC_013577	Apof	chr7:1562514-1563953	183.114	304.167	0.732122	5e-05
XLOC_006843	LOC680200	chr17:5146426-5163228	3.92014	6.51077	0.731923	5e-05
XLOC_015569	Rbm5	chr8:112995730-113024356	17.7852	29.5241	0.731221	5e-05
XLOC_005582	Urgcp	chr14:86367016-86392064	6.57637	10.9145	0.730884	5e-05
XLOC_005512	Sod3	chr14:63381446-63387180	11.5429	19.1408	0.729647	5e-05
XLOC_007753	Tradd	chr19:35073149-35075251	16.143	26.7557	0.728941	5e-05
XLOC_013656	Sbno2	chr7:11117834-11161863	10.0796	16.7047	0.728818	5e-05
XLOC_015940	Frs3	chr9:8754713-8761537	4.71033	7.79956	0.727565	5e-05
XLOC_002453	Mapk9	chr10:35344638-35385941	15.4022	25.4927	0.726944	5e-05
XLOC_009322	Upb1	chr20:13715994-13743261	636.684	1053.77	0.726909	5e-05
XLOC_013091	Acot3	chr6:108089348-108095288	4.60548	7.6213	0.726686	5e-05
XLOC_001843	St5	chr1:167119710-167284482	5.04314	8.34053	0.725817	5e-05
XLOC_010586	Vps39	chr3:106803135-106842405	4.58641	7.58368	0.725532	5e-05
XLOC_014152	Csnk1g2	chr7:10587246-10605475	27.3054	45.0639	0.722788	5e-05
XLOC_002890	Hexim2	chr10:92306493-92312256	2.1678	3.57684	0.722455	0.00235
XLOC_000946	Nxf1	chr1:211428604-211441798	57.4861	94.7834	0.721422	5e-05
XLOC_011999	RGD1305807	chr5:62354978-62395472	16.68	27.4984	0.721231	5e-05
XLOC_004106	Smpd4	chr11:85352179-85375918	5.98885	9.87293	0.7212	5e-05
XLOC_002397	Jmjd8	chr10:15094364-15098431	20.7935	34.2618	0.720468	5e-05
XLOC_000544	Lrrc32	chr1:155761333-155773194	1.48695	2.44867	0.719641	0.0001
XLOC_015572	Rnf123	chr8:113317164-113347035	15.9898	26.3171	0.718843	5e-05
XLOC_015585	Ptpn23	chr8:114761470-114784636	3.29922	5.42513	0.717531	5e-05
XLOC_010668	Foxa2	chr3:136739008-136743204	10.9907	18.0717	0.717449	5e-05
XLOC_012905	Pkdcc	chr6:6554312-6563630	38.6197	63.4808	0.716986	5e-05
XLOC_012727	Tmem39b	chr5:148814806-148851573	10.6174	17.4373	0.715747	5e-05
XLOC_001712	Atg16l2	chr1:158787777-158800330	9.1213	14.9765	0.715389	5e-05
XLOC_001931	Bcl7c	chr1:186993654-186997484	20.0246	32.8629	0.71469	5e-05
XLOC_003065	Gfer	chr10:13946308-13948665	16.6789	27.3637	0.714244	5e-05
XLOC_002200	Tjp2	chr1:227475389-227574457	1.91043	3.13418	0.714188	5e-05
XLOC_009863	Gpat2	chr3:114930677-114939231	1.55852	2.55538	0.713364	0.00035
XLOC_006242	Cep44	chr16:37139512-37159628	5.23569	8.57839	0.712327	5e-05
XLOC_015493	Fbxo9	chr8:83056070-83081992	35.7845	58.598	0.711519	5e-05
XLOC_002047	Rps6kb2	chr1:206740965-206747653	16.9531	27.7454	0.7107	5e-05
XLOC_004332	Hnf1a	chr12:42919573-42945670	7.70836	12.5984	0.70874	5e-05
XLOC_001271	Dll1	chr1:54240069-54248180	2.88874	4.72092	0.708626	5e-05
XLOC_002828	Grb7	chr10:87252570-87261619	18.706	30.5603	0.708161	5e-05
XLOC_007650	Pdp2	chr19:307960-312004	4.0704	6.64884	0.707931	5e-05
XLOC_016670	Tspyl2	chrX:41836669-41842281	12.4379	20.3149	0.707802	5e-05
XLOC_013259	Thumpd2	chr6:3974994-4026884	3.6839	6.01554	0.70746	5e-05
XLOC_013664	Polrmt	chr7:11474464-11484680	10.8898	17.7806	0.707331	5e-05
XLOC_016867	Mecp2	chrX:159980598-160035260	2.65187	4.32915	0.707077	0.0002
XLOC_016053	Als2	chr9:57741678-57812652	2.71581	4.43353	0.707071	5e-05
XLOC_014887	Fdxacb1	chr8:54125766-54130196	1.46387	2.38917	0.706721	0.0009
XLOC_012919	Ttc7	chr6:10787529-10895027	14.9573	24.4074	0.706466	5e-05
XLOC_004312	Tpcn1	chr12:37140427-37227711	17.0482	27.8173	0.706364	5e-05
XLOC_010520	Fbxo3	chr3:89446723-89479650	10.422	17.004	0.706246	5e-05
XLOC_010501	RGD1564664	chr3:78366537-78367930	3.86239	6.30139	0.706176	0.0035
XLOC_000278	Phldb3	chr1:79893172-79910727	2.90659	4.74155	0.70603	0.00045
XLOC_015041	Rbp1	chr8:103605869-103627390	193.807	316.113	0.70582	5e-05
XLOC_004728	Scyl3	chr13:79687545-79710834	5.4968	8.95952	0.704829	5e-05
XLOC_014538	Sbf1	chr7:127583778-127611043	7.10141	11.5725	0.704527	5e-05
XLOC_009281	Btbd9	chr20:8532955-8877215	2.19329	3.5738	0.704365	0.0017
XLOC_009049	Col6a2	chr20:12436782-12464512	13.4366	21.8876	0.703946	5e-05
XLOC_007639	Arv1	chr19:54904720-54916541	8.56069	13.9404	0.703474	5e-05
XLOC_011702	Raf1	chr4:151734326-151775609	30.6537	49.8556	0.701693	5e-05
XLOC_005964	Slc7a7	chr15:32431747-32471526	2.2982	3.7362	0.701066	0.00025
XLOC_005759	Rcbtb1	chr15:38291074-38371308	6.16521	10.0206	0.70075	5e-05
XLOC_001396	Apoe	chr1:79003633-79007561	19607.4	31868.6	0.700735	5e-05
XLOC_016419	Sts	chrX:63915802-63923834	30.7736	49.9259	0.698095	5e-05
XLOC_016559	Abcd1	chrX:159614568-159635963	4.6646	7.56746	0.698056	5e-05
XLOC_016736	Zmym3	chrX:89476631-89491430	5.76436	9.34856	0.697584	5e-05
XLOC_011975	Nfx1	chr5:58366448-58424124	5.2462	8.50479	0.697003	5e-05
XLOC_007717	Dnase2	chr19:24900948-24903617	10.0353	16.2661	0.696785	5e-05
XLOC_012185	Inpp5b	chr5:144069518-144134613	24.8832	40.3295	0.696666	5e-05
XLOC_007509	Pkn1	chr19:26132496-26160471	10.4726	16.9669	0.696099	5e-05
XLOC_000929	Rasgrp2	chr1:209183699-209199170	5.37556	8.70609	0.695611	5e-05
XLOC_000283	Arhgef1	chr1:80209458-80226353	29.9885	48.488	0.693218	5e-05
XLOC_015438	Bbs4	chr8:63153455-63189904	4.39045	7.09842	0.693129	5e-05
XLOC_004913	Btg2	chr13:47026985-47030745	26.146	42.2487	0.69232	5e-05
XLOC_006795	Net1	chr17:77533224-77543335	12.4279	20.0709	0.691516	5e-05
XLOC_005098	Smyd2	chr13:106160147-106201473	6.92719	11.1818	0.690807	5e-05
XLOC_006638	Ddx41	chr17:15147007-15152401	26.977	43.5417	0.69067	5e-05
XLOC_004330	Unc119b	chr12:42750443-42763067	7.5938	12.2529	0.690231	5e-05
XLOC_014533	Hdac10	chr7:127423735-127428838	5.54294	8.9367	0.689092	5e-05
XLOC_007708	Man2b1	chr19:24711377-24730659	53.5495	86.3187	0.688798	5e-05
XLOC_000879	Acy3	chr1:206569503-206572830	13.5035	21.7532	0.68789	5e-05
XLOC_013970	Ppp6r2	chr7:127510322-127581836	7.26933	11.7057	0.687321	5e-05
XLOC_002406	Bod1	chr10:16255403-16261744	7.94775	12.796	0.687075	5e-05
XLOC_009270	Tead3	chr20:6572335-6591723	5.25518	8.45835	0.686636	5e-05
XLOC_003826	Lrrc33	chr11:70449115-70466411	6.03139	9.70344	0.686007	5e-05
XLOC_014630	Calcoco1	chr7:141456248-141470966	8.33125	13.4031	0.685959	5e-05
XLOC_003038	Tnfrsf12a	chr10:12940333-12942343	9.12436	14.6657	0.684651	0.0001
XLOC_010009	Ctnnbl1	chr3:148440756-148602378	10.4509	16.7943	0.684344	5e-05
XLOC_003964	Tmprss2	chr11:37577050-37617258	1.72353	2.76827	0.683616	0.00015
XLOC_013410	Pygl	chr6:92298338-92341347	64.0494	102.838	0.683119	5e-05
XLOC_005307	Tbc1d10a	chr14:84810213-84837928	7.37371	11.8326	0.682305	5e-05
XLOC_011235	LOC500300	chr4:152987395-153021524	33.77	54.179	0.681991	5e-05
XLOC_010780	B4galt5	chr3:158440188-158449421	4.19484	6.72998	0.681986	5e-05
XLOC_002224	Lipa	chr1:238466492-238500195	28.6416	45.9464	0.68184	5e-05
XLOC_008987	RT1-A2	chr20:4998644-5060280	413.863	663.823	0.681646	5e-05
XLOC_005563	Smtn	chr14:84160579-84182869	3.71401	5.95698	0.681604	5e-05
XLOC_015077	Zmynd10	chr8:112794226-112798585	12.1833	19.5388	0.681443	5e-05
XLOC_015869	Atg16l1	chr9:86712121-86747369	10.0273	16.0737	0.680776	5e-05
XLOC_000890	Sptbn2	chr1:207318257-207358896	3.5881	5.74954	0.680224	5e-05
XLOC_004625	Pigr	chr13:43777795-43805290	357.465	572.435	0.679309	5e-05
XLOC_014539	Lmf2	chr7:127646133-127650588	14.4863	23.1978	0.679301	5e-05
XLOC_003368	Fam222b	chr10:64478950-64482790	4.02003	6.43448	0.678615	5e-05
XLOC_014944	Calml4	chr8:67007121-67018886	2.09568	3.35395	0.678443	0.01175
XLOC_013647	Rexo1	chr7:10664431-10683824	6.53555	10.4569	0.67808	5e-05
XLOC_000035	Enpp3	chr1:21087401-21159924	17.0041	27.2017	0.677816	5e-05
XLOC_000935	Macrod1	chr1:209730906-209871392	84.7167	135.471	0.677262	5e-05
XLOC_006745	Hist1h4b	chr17:50113498-50117942	31.9333	51.0588	0.677097	5e-05
XLOC_004558	Pxn	chr12:42322192-42370507	11.36	18.1612	0.676901	5e-05
XLOC_001449	Supt5h	chr1:83404784-83434029	19.4666	31.0992	0.675876	5e-05
XLOC_006424	Tm6sf2	chr16:19827480-19834693	8.64442	13.7917	0.673955	5e-05
XLOC_006162	Ercc6	chr16:8024880-8091587	2.18041	3.47755	0.673474	5e-05
XLOC_007632	Afg3l1	chr19:53794260-53821666	8.85133	14.0908	0.670791	5e-05
XLOC_011120	Mrpl53	chr4:117321320-117322207	121.556	193.478	0.670555	5e-05
XLOC_007196	Nedd4l	chr18:61134241-61477040	9.89658	15.741	0.669528	5e-05
XLOC_011780	Itfg2	chr4:165429676-165442930	4.11126	6.53206	0.667959	5e-05
XLOC_001090	Pyroxd2	chr1:248136868-248162250	24.1838	38.4178	0.667735	5e-05
XLOC_010163	Inpp5e	chr3:4570005-4582680	2.47162	3.92629	0.667709	5e-05
XLOC_001492	Lsr	chr1:85993857-86009382	56.9943	90.4228	0.665869	5e-05
XLOC_007132	RGD735029	chr18:31178791-31191713	34.957	55.4559	0.66576	5e-05
XLOC_015666	Tjap1	chr9:10264022-10288320	5.78285	9.17364	0.665712	5e-05
XLOC_001459	Eif3k	chr1:84083645-84088799	89.8232	142.459	0.665385	5e-05
XLOC_003667	Enthd2	chr10:109503085-109510429	11.4822	18.2097	0.665302	5e-05
XLOC_014992	Arpp19	chr8:79824736-79846702	365.144	578.994	0.665083	5e-05
XLOC_001688	Aamdc	chr1:154786524-154817248	17.1991	27.2536	0.664118	5e-05
XLOC_007537	Elmo3	chr19:35119812-35124187	24.2744	38.4504	0.663563	5e-05
XLOC_008204	Vps72	chr2:190012845-190024407	11.0242	17.4582	0.663224	5e-05
XLOC_009819	Pla2g4b	chr3:106540154-106548519	11.2511	17.8099	0.662622	5e-05
XLOC_005437	Afp	chr14:19092562-19110724	8.18353	12.952	0.662375	5e-05
XLOC_000492	Sema4b	chr1:136001218-136031302	4.04446	6.39979	0.662076	0.0001
XLOC_003291	Bcl6b	chr10:57063161-57068306	10.3373	16.3564	0.662	5e-05
XLOC_008891	Tmlhe	chr20:8622-56125	5.51335	8.7122	0.660108	5e-05
XLOC_001109	Sema4g	chr1:250057503-250068990	36.3614	57.4579	0.660097	5e-05
XLOC_000693	Adm	chr1:168380254-168382426	1.31823	2.08251	0.659718	0.01505
XLOC_007631	Def8	chr19:53765016-53781292	17.4432	27.5529	0.659538	5e-05
XLOC_007092	Bin1	chr18:24813406-24872852	4.9418	7.80353	0.659091	5e-05
XLOC_014073	Bloc1s1	chr7:2218117-2221726	168.242	265.566	0.658531	5e-05
XLOC_003649	Rhbdf2	chr10:106715038-106742165	2.81639	4.4455	0.658498	5e-05
XLOC_000412	Nosip	chr1:95534181-95551203	21.7727	34.3572	0.658089	5e-05
XLOC_007553	Dus2l	chr19:35858495-35901661	5.37031	8.47357	0.657964	5e-05
XLOC_011759	Ptms	chr4:161041232-161045370	955.773	1507.21	0.657144	5e-05
XLOC_015253	Kank2	chr8:20865614-20894991	9.46112	14.9129	0.656478	5e-05
XLOC_007533	Fbxl8	chr19:35080531-35085045	1.98926	3.13444	0.655975	0.0088
XLOC_007758	Fhod1	chr19:35144279-35163130	3.48798	5.49565	0.6559	5e-05
XLOC_001537	Tbc1d17	chr1:95313420-95321644	23.2876	36.6861	0.655675	5e-05
XLOC_009735	Arfgap2	chr3:75620197-75633343	36.5766	57.5748	0.654515	5e-05
XLOC_004044	Tnk2	chr11:69927508-69966854	3.81205	5.99786	0.653882	5e-05
XLOC_007766	Ranbp10	chr19:35601077-35661711	12.1286	19.0757	0.65332	5e-05
XLOC_008816	Trmt13	chr2:212793690-212849747	5.7537	9.04653	0.652875	5e-05
XLOC_016635	Gripap1	chrX:26713438-26743459	13.5861	21.3462	0.651846	5e-05
XLOC_008610	RGD1565059	chr2:153709292-153733281	2.76025	4.33231	0.650336	0.0005
XLOC_014138	Apba3	chr7:9917358-9934446	25.5615	40.1185	0.650296	0.0001
XLOC_009807	Zfyve19	chr3:105722206-105730192	9.07532	14.2349	0.649412	5e-05
XLOC_010199	Sh3glb2	chr3:9388826-9403628	6.15812	9.65427	0.648677	5e-05
XLOC_009040	Trpm2	chr20:11053300-11099740	5.03984	7.9008	0.648622	5e-05
XLOC_004302	Adam1a	chr12:36151882-36155069	1.53096	2.39955	0.648331	0.0011
XLOC_005293	Atp5e	chr14:83615557-83615919	523.843	820.366	0.647133	5e-05
XLOC_014161	Mum1	chr7:10976554-10993327	4.74369	7.42799	0.646962	0.0001
XLOC_008679	Dap3	chr2:180987241-181014360	14.893	23.312	0.646444	5e-05
XLOC_001395	Apoc1	chr1:78996676-78999960	26390.2	41303.6	0.646266	5e-05
XLOC_002943	Armc7	chr10:105558265-105576866	1.7832	2.78949	0.645531	0.00345
XLOC_011733	Apobec1	chr4:159033169-159048108	3.56551	5.57694	0.645367	0.00025
XLOC_015240	Angptl6	chr8:19893860-19905696	27.7917	43.4156	0.643557	0.02195
XLOC_014159	Dazap1	chr7:10935536-10956289	23.6199	36.8918	0.643296	5e-05
XLOC_012306	Zbtb17	chr5:160337987-160359060	5.21349	8.14011	0.642799	5e-05
XLOC_013892	Gga1	chr7:116847191-116860029	11.6257	18.1448	0.642234	5e-05
XLOC_007433	Tk2	chr19:667537-689556	7.17225	11.1931	0.642108	5e-05
XLOC_003542	Ghdc	chr10:89703250-89707472	3.29365	5.13898	0.641797	0.0001
XLOC_016395	Rab9a	chrX:48663348-48686805	25.0182	39.0255	0.64144	5e-05
XLOC_011282	Zfp384	chr4:161129569-161158851	14.29	22.2837	0.640984	5e-05
XLOC_003635	Caskin2	chr10:105901163-105915318	4.94559	7.71181	0.640928	5e-05
XLOC_001274	Prdm9	chr1:54432712-54452679	4.54918	7.09074	0.640331	5e-05
XLOC_013131	RGD1311756	chr6:125052274-125129572	3.00218	4.67778	0.639811	5e-05
XLOC_014031	Myg1	chr7:141080468-141087672	20.02	31.1889	0.639592	5e-05
XLOC_002560	Pigl	chr10:48629665-48689128	3.7063	5.76941	0.638445	0.0001
XLOC_010584	Rpap1	chr3:106278215-106299720	2.68944	4.18559	0.638126	0.0001
XLOC_005975	Slc22a17	chr15:33008690-33015184	12.4324	19.343	0.637715	5e-05
XLOC_000234	Prkd2	chr1:77168289-77197277	2.35193	3.65926	0.637708	0.00025
XLOC_005105	Ppp2r5a	chr13:107413760-107458156	28.2675	43.9718	0.637437	5e-05
XLOC_015260	Zfp653	chr8:21161792-21180092	2.51603	3.91243	0.636918	0.00105
XLOC_016097	Tuba4a	chr9:74496507-74500192	40.2783	62.623	0.636691	5e-05
XLOC_009745	Tp53i11	chr3:77587545-77602708	4.0735	6.32862	0.635623	5e-05
XLOC_013885	RGD1309808	chr7:115652325-115658693	7.75173	12.0417	0.63545	5e-05
XLOC_016863	Naa10	chrX:159843947-159849144	13.7917	21.4214	0.635255	5e-05
XLOC_003538	Kat2a	chr10:89642001-89649953	13.6775	21.2372	0.634794	5e-05
XLOC_012695	Zc3h12a	chr5:144457752-144467275	3.30989	5.1387	0.634619	0.00015
XLOC_004496	Sfswap	chr12:28179090-28249425	5.63977	8.75326	0.634183	5e-05
XLOC_004266	Ubc	chr12:32333210-32337944	289.905	449.718	0.633442	5e-05
XLOC_009518	Dab2ip	chr3:14667699-14840625	5.79295	8.98316	0.632924	5e-05
XLOC_008162	Krtcap2	chr2:181417283-181421280	71.905	111.425	0.631908	5e-05
XLOC_014001	Dnajc22	chr7:137875668-137880647	79.5645	123.287	0.631829	5e-05
XLOC_009996	LOC100363776	chr3:146554521-146554855	143.159	221.783	0.631527	5e-05
XLOC_002320	Txndc11	chr10:4404432-4494711	20.9497	32.4534	0.631439	5e-05
XLOC_008968	Stk19	chr20:4095980-4105509	7.12203	11.0317	0.631297	0.00045
XLOC_002930	Rpl38	chr10:104545643-104549279	1947.07	3015.88	0.631271	5e-05
XLOC_000734	Tnrc6a	chr1:181982993-182053510	4.1344	6.40334	0.631146	5e-05
XLOC_003066	Tbl3	chr10:13953945-13959159	5.68304	8.8017	0.631119	5e-05
XLOC_004215	Tfr2	chr12:19638501-19655420	117.415	181.696	0.629907	5e-05
XLOC_006144	Sfmbt1	chr16:6124154-6241008	5.60873	8.67674	0.629478	5e-05
XLOC_008179	Crtc2	chr2:182496761-182506348	10.0987	15.6222	0.629424	5e-05
XLOC_006929	Psmg4	chr17:37050866-37058209	77.2162	119.39	0.628711	5e-05
XLOC_010917	Arf5	chr4:55293824-55296751	227.381	351.46	0.628248	5e-05
XLOC_011357	Ppfibp1	chr4:184521106-184635773	3.59914	5.5627	0.628133	5e-05
XLOC_008428	Bhmt2	chr2:23958066-23976438	237.88	367.608	0.627932	5e-05
XLOC_013790	R3hdm2	chr7:67364885-67475880	22.5711	34.8483	0.626609	5e-05
XLOC_001914	Taok2	chr1:186049017-186063423	11.19	17.2692	0.62599	5e-05
XLOC_003631	Gga3	chr10:105665475-105686890	3.04756	4.69981	0.624947	0.02565
XLOC_014433	Fam83h	chr7:114033796-114041985	4.30077	6.62836	0.624056	5e-05
XLOC_002812	Copz2	chr10:85607749-85622491	15.5375	23.9332	0.623262	5e-05
XLOC_010771	Elmo2	chr3:156328612-156366106	3.87694	5.97164	0.623207	5e-05
XLOC_008602	P2ry14	chr2:148501967-148503616	4.12181	6.34699	0.622794	5e-05
XLOC_015830	Des	chr9:74637790-74645498	2.83726	4.36676	0.622066	0.0015
XLOC_014151	Dot1l	chr7:10426510-10466913	3.05353	4.6982	0.621631	0.00155
XLOC_001327	Zfp444	chr1:66145323-66162706	10.5256	16.1925	0.621422	0.00015
XLOC_012146	Tmem53	chr5:137559893-137575740	39.925	61.3751	0.620362	5e-05
XLOC_005644	Mss51	chr15:4033659-4045529	4.23646	6.51125	0.620074	0.00025
XLOC_011206	Il17rc	chr4:149362503-149374934	4.86522	7.4743	0.619433	5e-05
XLOC_006419	Tmem161a	chr16:19721496-19731098	10.3251	15.8601	0.619253	5e-05
XLOC_010128	Arrdc1	chr3:3232017-3239076	10.7449	16.4981	0.618649	5e-05
XLOC_016335	Bcor	chrX:22778454-22820233	1.64036	2.51842	0.61851	5e-05
XLOC_010167	Agpat2	chr3:4760573-4781045	33.594	51.5755	0.618482	5e-05
XLOC_012848	Car6	chr5:167332218-167350880	2.95682	4.53927	0.618416	0.0024
XLOC_002636	Eno3	chr10:57536964-57542317	5.13332	7.87663	0.617686	0.0002
XLOC_012336	Plekhg5	chr5:169301094-169344134	7.3784	11.3185	0.6173	5e-05
XLOC_009846	Rpl32	chr3:112546829-112547955	228.004	349.737	0.61721	5e-05
XLOC_007312	Apbb3	chr18:29310420-29317546	26.4597	40.582	0.617041	5e-05
XLOC_015455	Dis3l	chr8:68505021-68543039	6.45592	9.89872	0.616619	5e-05
XLOC_012231	Rps6ka1	chr5:151274665-151288006	21.1409	32.4091	0.616359	5e-05
XLOC_009464	Cacfd1	chr3:5905477-5916284	19.1167	29.2974	0.615938	5e-05
XLOC_013306	Emilin1	chr6:25438940-25446658	10.1267	15.5189	0.61586	5e-05
XLOC_003141	Irgm	chr10:34132511-34140450	6.19797	9.49389	0.615204	5e-05
XLOC_007991	Krt18	chr2:80043195-80044560	216.564	331.662	0.614921	5e-05
XLOC_006566	Arhgef7	chr16:82521223-82603338	5.22494	8.00102	0.614769	5e-05
XLOC_016566	G6pd	chrX:160186450-160192316	5.85517	8.95712	0.613324	5e-05
XLOC_016587	Nkap	chrX:7762214-7781862	1.99102	3.04561	0.613224	0.0089
XLOC_003071	Mapk8ip3	chr10:14147894-14186277	7.01837	10.7305	0.612515	5e-05
XLOC_009488	Fam73b	chr3:9408139-9430785	3.85255	5.88972	0.612386	5e-05
XLOC_009439	Edf1	chr3:3727810-3732116	242.253	370.257	0.612012	5e-05
XLOC_007361	Ndst1	chr18:56638890-56677831	1.8482	2.82447	0.611857	0.00025
XLOC_001481	LOC688869	chr1:85669890-85677195	470.221	717.778	0.610198	5e-05
XLOC_000778	Inpp5f	chr1:187868446-187948236	5.89482	8.99662	0.609935	5e-05
XLOC_002080	Ehbp1l1	chr1:208331747-208353714	6.30211	9.61521	0.609482	5e-05
XLOC_014434	Scrib	chr7:114077732-114100721	6.94343	10.5876	0.608655	5e-05
XLOC_005220	Tec	chr14:37756485-37865180	10.3966	15.8516	0.608514	5e-05
XLOC_003452	Nme1	chr10:82591704-82601075	64.7191	98.6472	0.608087	5e-05
XLOC_015258	Rgl3	chr8:21072472-21092569	5.25339	8.00244	0.60719	5e-05
XLOC_007729	Prkaca	chr19:25840796-25864786	15.182	23.1252	0.607102	5e-05
XLOC_008992	Phf1	chr20:5170269-5175027	19.3282	29.4356	0.606857	5e-05
XLOC_001228	Slc12a7	chr1:30280803-30334185	7.0044	10.6651	0.60656	5e-05
XLOC_008687	Efna4	chr2:181521269-181525521	3.43999	5.23428	0.605584	0.00565
XLOC_008698	Npr1	chr2:182724915-182740242	3.88326	5.90698	0.605153	5e-05
XLOC_007628	Cdk10	chr19:53545203-53557378	25.0215	38.024	0.603741	0.00055
XLOC_008054	Arse	chr2:122663036-122670111	6.03423	9.16845	0.60351	0.0011
XLOC_013791	Stac3	chr7:67478505-67485909	130.752	198.611	0.603113	5e-05
XLOC_015582	Tma7	chr8:114091091-114095780	172.953	262.714	0.603112	5e-05
XLOC_008658	Lrrc71	chr2:179676235-179809219	5.47633	8.31755	0.602949	0.0006
XLOC_006405	Map1s	chr16:19017017-19027148	1.4954	2.27026	0.602328	0.00835
XLOC_006863	B4galt7	chr17:15059957-15068556	8.36892	12.7017	0.601912	5e-05
XLOC_014064	Erbb3	chr7:1858056-1877353	5.80174	8.80461	0.601774	5e-05
XLOC_012569	Ttc39b	chr5:102064299-102162978	1.8331	2.78176	0.601714	0.0006
XLOC_004199	Zfp68	chr12:16534543-16549408	4.67692	7.09279	0.600793	5e-05
XLOC_000740	Il4ra	chr1:184612902-184637863	30.3507	45.9586	0.598606	5e-05
XLOC_013913	Tab1	chr7:118368996-118402928	4.52472	6.85116	0.598519	5e-05
XLOC_006551	Fbxo25	chr16:80505561-80516738	6.66844	10.092	0.597785	0.0003
XLOC_014952	Parp16	chr8:69459685-69477508	8.64108	13.0755	0.597588	5e-05
XLOC_003061	Tsc2	chr10:13801444-13883189	4.52666	6.8484	0.597322	0.0005
XLOC_007459	Tpst2	chr19:14285768-14297517	22.7621	34.4335	0.597177	5e-05
XLOC_015776	Nif3l1	chr9:57105337-57122976	4.69322	7.09857	0.59695	0.00015
XLOC_000430	Rasip1	chr1:96097667-96108543	5.3065	8.02537	0.596808	0.00025
XLOC_001903	Atxn2l	chr1:185635842-185647231	22.9878	34.7632	0.596694	5e-05
XLOC_013782	Avpr1a	chr7:62225536-62229461	19.3161	29.2036	0.596348	5e-05
XLOC_014918	Man2c1	chr8:60887363-60898465	13.5633	20.503	0.596131	5e-05
XLOC_011585	Kdm3a	chr4:104866500-104910747	5.02717	7.59529	0.595359	5e-05
XLOC_013746	Dusp6	chr7:36893263-36897494	8.96133	13.5383	0.595266	5e-05
XLOC_002687	Inpp5k	chr10:62953424-62971016	6.38878	9.64877	0.594804	0.0001
XLOC_007953	Hmgcs1	chr2:51737089-51754583	36.5983	55.252	0.594249	5e-05
XLOC_016014	Tbc1d8	chr9:38443424-38554183	4.33286	6.53935	0.593829	5e-05
XLOC_002039	Tcirg1	chr1:206420105-206429495	18.8668	28.4677	0.593478	5e-05
XLOC_016095	Atg9a	chr9:74463654-74474286	21.808	32.9029	0.59336	5e-05
XLOC_005826	Tsc22d1	chr15:57404928-57502817	102.545	154.661	0.592843	5e-05
XLOC_002360	Hcfc1r1	chr10:12933303-12940104	94.162	141.976	0.592431	5e-05
XLOC_004069	Rtp4	chr11:79433552-79445410	13.074	19.7111	0.592305	5e-05
XLOC_003315	Spns2	chr10:59325647-59374485	4.53838	6.84225	0.592294	0.00715
XLOC_004431	Zfp157	chr12:16757408-16780022	1.66612	2.51099	0.591766	0.0004
XLOC_000265	Ercc2	chr1:78899458-78915760	6.80153	10.249	0.591557	0.005
XLOC_003165	Uqcrq	chr10:38889264-38892552	109.48	164.903	0.590955	5e-05
XLOC_005577	Ewsr1	chr14:85730482-85758958	45.6475	68.7407	0.590628	5e-05
XLOC_010845	Fastk	chr4:6096674-6100690	32.021	48.2188	0.590575	5e-05
XLOC_008676	Lamtor2	chr2:180665353-180668729	243.364	366.45	0.590503	5e-05
XLOC_001592	Svip	chr1:101803004-101808694	4.71819	7.10051	0.589688	0.0002
XLOC_007925	Srek1ip1	chr2:35825855-35849470	6.47879	9.74548	0.58901	5e-05
XLOC_012638	Mast2	chr5:136573517-136717367	4.72758	7.10882	0.58851	5e-05
XLOC_015587	Pth1r	chr8:115099762-115119362	16.2994	24.5063	0.588332	5e-05
XLOC_008165	Pygo2	chr2:181628692-181633360	10.4831	15.7587	0.588085	5e-05
XLOC_005238	Rfc1	chr14:45665716-45741391	6.00137	9.01837	0.587575	5e-05
XLOC_011978	Nudt2	chr5:58887125-58901965	17.8877	26.8798	0.587554	5e-05
XLOC_003496	Med24	chr10:87477370-87502682	8.09565	12.1587	0.586773	5e-05
XLOC_005880	Fam149b1	chr15:4157827-4196419	12.0472	18.0923	0.586669	5e-05
XLOC_003219	Flcn	chr10:46110526-46129613	15.3623	23.0637	0.586234	5e-05
XLOC_015512	Snx14	chr8:93646433-93711298	4.50302	6.75978	0.586085	5e-05
XLOC_002750	Heatr6	chr10:71976963-72005551	1.9571	2.93643	0.585347	0.0004
XLOC_014069	Dgka	chr7:2007881-2045336	21.0602	31.5949	0.585173	5e-05
