# Supplementary material for: Forkhead box A3 attenuated the progression of fibrosis in a rat model of biliary atresia
Source: Cell Death Dis. 2017 Mar 30;8(3):e2719–. doi: 10.1038/cddis.2017.99 (PMC5386589; doi:10.1038/cddis.2017.99)
Supplement: Supplementary Table 4 [file cddis201799x7.xls]

## Sheet: Sheet1
Supplementary Table 4. Upregulated genes in rat BDL livers
gene_id	gene	locus	value_BDL	value_Sham	log2(Sham/BDL)	p_value
XLOC_000034	Arg1	chr1:20998823-21011273	1085.84	645.344	-0.750664	5e-05
XLOC_000050	Hint3	chr1:27719391-27729255	19.2243	10.9555	-0.811274	5e-05
XLOC_000056	Sdha	chr1:29739358-29764329	76.8136	49.964	-0.620474	5e-05
XLOC_000057	Pdcd6	chr1:29769910-29785577	16.9642	10.6447	-0.67235	5e-05
XLOC_000069	RGD1305235	chr1:35143717-35169029	3.42356	2.0009	-0.774849	5e-05
XLOC_000091	Map3k4	chr1:42891171-42978862	3.07951	1.79223	-0.780947	5e-05
XLOC_000292	Cyp2b3	chr1:81185063-81185499	1364.02	710.464	-0.941026	5e-05
XLOC_000293	Cyp2b1	chr1:81266827-81290471	4.38542	0.151738	-4.85306	5e-05
XLOC_000328	Ech1	chr1:83932719-83938918	111.732	55.2193	-1.0168	5e-05
XLOC_000374	Siglec5	chr1:93734854-93743230	3.61368	2.30331	-0.649759	5e-05
XLOC_000402	Napsa	chr1:95050760-95062774	5.69692	2.66869	-1.09405	5e-05
XLOC_000414	Pih1d1	chr1:95632211-95636284	3.74503	1.62557	-1.20403	5e-05
XLOC_000433	Dbp	chr1:96173572-96178485	224.655	8.02139	-4.80771	5e-05
XLOC_000435	Kdelr1	chr1:96348395-96359282	72.1438	47.2841	-0.60952	5e-05
XLOC_000443	Ldha	chr1:97403076-97412547	339.924	123.156	-1.46472	5e-05
XLOC_000445	Tmem86a	chr1:97604510-97608861	11.3237	6.04879	-0.904625	5e-05
XLOC_000450	Prmt3	chr1:99581942-99668604	1.90492	0.91303	-1.06099	5e-05
XLOC_000471	Pcsk6	chr1:120324842-120476913	7.32508	4.60476	-0.669719	5e-05
XLOC_000487	Abhd2	chr1:135025143-135111792	11.8698	5.50888	-1.10746	5e-05
XLOC_000505	Sh3gl3	chr1:138398335-138529056	8.5432	3.95549	-1.11092	5e-05
XLOC_000511	Mesdc2	chr1:140167850-140173514	9.81565	5.47945	-0.841054	5e-05
XLOC_000519	Nox4	chr1:143415815-143603554	4.86559	1.98557	-1.29306	5e-05
XLOC_000521	Ctsc	chr1:144629801-144661183	90.5785	42.2854	-1.09901	5e-05
XLOC_000529	Ccdc90b	chr1:149410496-149424054	5.32414	1.81786	-1.55031	5e-05
XLOC_000539	Ndufc2	chr1:154635888-154642112	97.2132	59.2502	-0.714333	5e-05
XLOC_000545	Prkrir	chr1:155982781-155998561	2.088	1.15581	-0.853213	5e-05
XLOC_000560	Ucp2	chr1:157925513-157928222	16.3388	9.9924	-0.709397	5e-05
XLOC_000562	Rab6a	chr1:158041087-158080218	11.0582	5.39344	-1.03584	5e-05
XLOC_000564	Fchsd2	chr1:158548829-158782422	11.9962	6.81588	-0.815601	5e-05
XLOC_000571	Lamtor1	chr1:159367470-159373042	35.1416	23.2411	-0.5965	5e-05
XLOC_000689	Ipo7	chr1:167658311-167698113	5.30412	3.10638	-0.771879	5e-05
XLOC_000691	Wee1	chr1:167769796-167788199	2.33894	0.214595	-3.44616	5e-05
XLOC_000707	RGD1311703	chr1:174173913-174185067	17.0395	8.85204	-0.944804	5e-05
XLOC_000708	Nucb2	chr1:174605676-174642111	68.2986	36.395	-0.908118	5e-05
XLOC_000714	Bucs1	chr1:177899630-177940326	218.648	116.362	-0.909998	5e-05
XLOC_000716	Acsm3	chr1:178054385-178090401	31.7267	1.52505	-4.37876	5e-05
XLOC_000722	Eef2k	chr1:179712403-179754345	10.3313	5.74962	-0.845483	5e-05
XLOC_000724	Mettl9	chr1:179879539-179924581	37.3312	23.3759	-0.675356	5e-05
XLOC_000745	Tufm	chr1:185631332-185634940	46.3194	24.9638	-0.891779	5e-05
XLOC_000785	Dmbt1	chr1:190378411-190693131	5.37557	2.19296	-1.29354	5e-05
XLOC_000788	Acadsb	chr1:190987656-191026275	7.98308	3.06506	-1.38103	5e-05
XLOC_000800	Mgmt	chr1:196629365-196866937	64.5084	31.2626	-1.04505	5e-05
XLOC_000801	Glrx3	chr1:197176019-197206246	26.539	15.0142	-0.821789	5e-05
XLOC_000833	Psmd13	chr1:201044402-201057026	17.2178	11.375	-0.598035	5e-05
XLOC_000851	Tspan4	chr1:201661390-201681042	62.6106	21.6007	-1.53533	5e-05
XLOC_000856	Lsp1	chr1:202707304-202741026	5.8234	2.08559	-1.48141	5e-05
XLOC_000859	Cd81	chr1:203327286-203342901	156.744	77.9042	-1.00863	5e-05
XLOC_000873	Cpt1a	chr1:205852799-205912972	22.3507	7.15661	-1.64297	5e-05
XLOC_000881	Cdk2ap2	chr1:206681429-206683098	152.648	86.1147	-0.825877	5e-05
XLOC_000897	B3gnt1	chr1:207659038-207661261	7.40435	4.17808	-0.825532	5e-05
XLOC_000903	Eif1ad	chr1:208010509-208015809	8.93143	5.54671	-0.687261	5e-05
XLOC_000908	Cfl1	chr1:208133875-208137408	124.267	81.1843	-0.614165	5e-05
XLOC_000958	Eef1g	chr1:211640953-211651560	111.802	61.656	-0.85863	5e-05
XLOC_000978	Mrpl16	chr1:214545368-214550172	20.2379	11.5286	-0.811846	5e-05
XLOC_000986	Mpeg1	chr1:215387911-215390172	3.22545	0.992977	-1.69967	5e-05
XLOC_000989	Glyat	chr1:215653253-215666991	119.894	63.1229	-0.92552	5e-05
XLOC_001015	Rfk	chr1:220924546-220932059	17.2382	10.0415	-0.779629	5e-05
XLOC_001016	Nmrk1	chr1:222230109-222257462	4.94701	1.40166	-1.81942	5e-05
XLOC_001018	LOC499331	chr1:222309340-222313550	2.62323	1.50222	-0.804251	5e-05
XLOC_001021	Fam108b1	chr1:224888151-224921531	2.3956	0.96166	-1.31679	5e-05
XLOC_001025	Klf9	chr1:226420948-226446376	6.01808	2.04171	-1.55953	5e-05
XLOC_001039	Cdc37l1	chr1:232624608-232652549	11.0675	6.71368	-0.721148	5e-05
XLOC_001051	A1cf	chr1:235865842-235958065	2.4402	0.885415	-1.46258	5e-05
XLOC_001054	Pten	chr1:236771026-236837261	10.825	6.8314	-0.664119	5e-05
XLOC_001060	Ifit3	chr1:238571299-238576441	4.24801	0.588326	-2.8521	5e-05
XLOC_001068	2015-03-05	chr1:241475393-241495500	15.5662	9.58943	-0.698901	5e-05
XLOC_001078	Cyp2c11	chr1:243281319-243320945	1207.5	367.617	-1.71575	5e-05
XLOC_001089	Hps1	chr1:248109642-248134450	4.90037	2.00285	-1.29084	5e-05
XLOC_001098	Bloc1s2	chr1:249086241-249093298	17.0149	8.58941	-0.986169	5e-05
XLOC_001100	Chuk	chr1:249122844-249158369	10.0296	5.00875	-1.00175	5e-05
XLOC_001103	Cpn1	chr1:249244441-249257709	21.0334	3.37982	-2.63766	5e-05
XLOC_001104	Scd	chr1:249358104-249371164	1.62126	0.958092	-0.758883	5e-05
XLOC_001108	Fam178a	chr1:249986433-250048899	2.09437	1.35418	-0.629097	5e-05
XLOC_001138	Sfr1	chr1:253101846-253105861	22.0123	11.9274	-0.884032	5e-05
XLOC_001147	Pdcd4	chr1:260183647-260202032	11.3979	7.58102	-0.588299	5e-05
XLOC_001156	Nhlrc2	chr1:262842002-262902709	3.83959	2.54391	-0.593902	5e-05
XLOC_001180	Rab32	chr1:5203907-5218416	1.70286	0.880611	-0.951386	5e-05
XLOC_001185	Ltv1	chr1:7956275-7968999	5.68406	3.07139	-0.888032	5e-05
XLOC_001188	Aig1	chr1:8456586-8688694	1.74928	0.831221	-1.07345	5e-05
XLOC_001189	Vta1	chr1:9512290-9560020	10.898	6.15056	-0.825278	5e-05
XLOC_001196	Pex7	chr1:15099264-15163734	11.4048	6.25126	-0.867424	5e-05
XLOC_001215	Vnn1	chr1:22087290-22097592	3.97587	0.760447	-2.38635	5e-05
XLOC_001221	Echdc1	chr1:29266332-29296530	3.13291	0.814336	-1.94381	5e-05
XLOC_001248	Tcp1	chr1:42103542-42111222	62.8651	32.5861	-0.948003	5e-05
XLOC_001259	Sft2d1	chr1:47049662-47065559	19.1059	11.9557	-0.676315	5e-05
XLOC_001301	Tsen34	chr1:63830254-63837306	32.3898	16.4732	-0.975417	5e-05
XLOC_001308	Myadm	chr1:64177546-64185893	9.11875	2.74454	-1.73227	5e-05
XLOC_001347	Lilra5	chr1:69383579-69388145	3.30668	1.60192	-1.04558	5e-05
XLOC_001365	Sult2a1	chr1:75632631-75708022	284.839	153.759	-0.889477	5e-05
XLOC_001397	Tomm40	chr1:79008894-79020420	13.0326	6.33748	-1.04014	5e-05
XLOC_001422	Erf	chr1:80518384-80527142	8.52122	4.84559	-0.814389	5e-05
XLOC_001432	Axl	chr1:80964750-80994300	5.01636	2.44831	-1.03485	5e-05
XLOC_001498	Scn1b	chr1:86162253-86172128	13.9486	4.69758	-1.57013	5e-05
XLOC_001518	Ccne1	chr1:90568188-90577426	1.80051	0.255617	-2.81636	5e-05
XLOC_001530	Emc10	chr1:94967721-94974041	19.073	10.0299	-0.927216	5e-05
XLOC_001556	Snrnp70	chr1:95853922-95868393	43.2065	28.2696	-0.611996	5e-05
XLOC_001581	Tsg101	chr1:97445039-97475141	20.6368	12.1379	-0.765699	5e-05
XLOC_001594	Nipa2	chr1:107335237-107359088	2.38305	1.02588	-1.21595	5e-05
XLOC_001606	Mphosph10	chr1:118815635-118832462	9.71574	6.39358	-0.6037	5e-05
XLOC_001607	Ndnl2	chr1:119276440-119277766	9.40206	5.70618	-0.720451	5e-05
XLOC_001624	Mfge8	chr1:134870028-134885433	13.361	7.7377	-0.788047	5e-05
XLOC_001633	Ap3s2	chr1:135653103-135689454	18.6665	11.7247	-0.670899	5e-05
XLOC_001634	RGD1311021	chr1:135695646-135704728	3.58727	1.73317	-1.04948	5e-05
XLOC_001635	Idh2	chr1:135876053-135895373	34.081	14.9634	-1.18753	5e-05
XLOC_001644	Sec11a	chr1:137109465-137126782	46.9018	27.8578	-0.751564	5e-05
XLOC_001657	Mesdc1	chr1:140157357-140159377	3.95031	1.74428	-1.17934	5e-05
XLOC_001678	Tmem135	chr1:145664795-145894704	8.56769	4.9881	-0.780415	5e-05
XLOC_001694	Tsku	chr1:155611068-155622378	249.925	128.278	-0.962222	5e-05
XLOC_001703	Spcs2	chr1:157197974-157217400	23.8674	15.0894	-0.661506	5e-05
XLOC_001707	Mrpl48	chr1:157979817-158022405	10.9411	6.26111	-0.805263	5e-05
XLOC_001715	Folr2	chr1:159295772-159314107	4.31774	2.01114	-1.10226	5e-05
XLOC_001720	Rnf121	chr1:159477284-159542438	7.4436	2.69369	-1.46642	5e-05
XLOC_001846	Tmem9b	chr1:167355898-167374470	11.8675	7.53522	-0.6553	5e-05
XLOC_001854	Eif4g2	chr1:168829098-168841605	26.8399	15.7389	-0.770043	5e-05
XLOC_001870	Arl6ip1	chr1:176332728-176342244	29.3785	16.1528	-0.862982	5e-05
XLOC_001882	Thumpd1	chr1:177997216-178003994	21.3649	9.56574	-1.15929	5e-05
XLOC_001883	Eri2	chr1:178054385-178090401	20.01	2.0525	-3.28527	5e-05
XLOC_001892	Ndufab1	chr1:180908330-180921734	13.1294	7.29986	-0.846861	5e-05
XLOC_001921	Qprt	chr1:186358522-186374681	109.724	67.9499	-0.691339	5e-05
XLOC_001939	Pycard	chr1:187276088-187277122	9.64573	3.10091	-1.6372	5e-05
XLOC_001942	Rgs10	chr1:187622487-187664295	5.45518	2.19905	-1.31074	5e-05
XLOC_001970	Bnip3	chr1:198683008-198700111	34.4799	19.3905	-0.83041	5e-05
XLOC_001978	Echs1	chr1:199901584-199934938	98.7473	28.9907	-1.76815	5e-05
XLOC_001992	Ifitm3	chr1:201198658-201199768	461.85	200.709	-1.20232	5e-05
XLOC_001998	Irf7	chr1:201456688-201459756	27.848	3.44841	-3.01357	5e-05
XLOC_002002	Pddc1	chr1:201596347-201601722	8.65005	5.09062	-0.764867	5e-05
XLOC_002069	Sf3b2	chr1:207904814-207925715	10.6101	6.66063	-0.671713	5e-05
XLOC_002071	Banf1	chr1:208008317-208010347	46.4677	20.1296	-1.20691	5e-05
XLOC_002111	Cox8a	chr1:209886140-209888462	534.928	290.651	-0.880054	5e-05
XLOC_002115	Rtn3	chr1:210104664-210166035	39.4504	24.5456	-0.684578	5e-05
XLOC_002124	Polr2g	chr1:211462320-211465698	16.3913	8.4159	-0.961745	5e-05
XLOC_002148	Tmem109	chr1:213368573-213379148	6.31209	3.07827	-1.036	5e-05
XLOC_002150	Ccdc86	chr1:213440230-213445812	9.97095	3.98099	-1.3246	5e-05
XLOC_002157	Ms4a6bl	chr1:214208052-214219878	7.03556	1.57667	-2.15779	5e-05
XLOC_002191	Ostf1	chr1:222182803-222229865	34.9129	16.1137	-1.11547	5e-05
XLOC_002193	Anxa1	chr1:223478435-223494455	4.8067	2.4363	-0.980352	5e-05
XLOC_002194	Aldh1a7	chr1:223822535-223875238	6.32796	0.145029	-5.44733	5e-05
XLOC_002220	Atad1	chr1:236682639-236726705	6.13502	2.82329	-1.11969	5e-05
XLOC_002221	Rnls	chr1:237364577-237639800	5.8414	2.69469	-1.11619	5e-05
XLOC_002226	Pank1	chr1:238797911-238857586	23.404	15.1996	-0.62272	5e-05
XLOC_002232	Ide	chr1:241547868-241646052	2.48179	1.64369	-0.59444	5e-05
XLOC_002233	Cyp26a1	chr1:241945471-241949220	5.31098	1.11739	-2.24885	5e-05
XLOC_002240	Cyp2c22	chr1:245298380-245329431	583.173	256.52	-1.18485	5e-05
XLOC_002255	Hoga1	chr1:248779288-248806403	65.8344	41.1243	-0.67885	5e-05
XLOC_002276	Cyp17a1	chr1:251965453-251971449	10.7627	6.24692	-0.784816	5e-05
XLOC_002296	Gfra1	chr1:264614328-264875486	3.65931	0.646489	-2.50088	5e-05
XLOC_002307	Prdx3	chr1:267468370-267481273	30.7523	14.4474	-1.08988	5e-05
XLOC_002340	Ppl	chr10:10566822-10612474	2.29994	0.66076	-1.7994	5e-05
XLOC_002352	Trap1	chr10:11728523-11765509	26.734	13.12	-1.02691	5e-05
XLOC_002411	Fbxw11	chr10:17502479-17600199	6.62464	4.27499	-0.631922	5e-05
XLOC_002416	Pank3	chr10:20679743-20703570	3.34155	2.01478	-0.729898	5e-05
XLOC_002427	Clint1	chr10:30996086-31047175	2.49076	1.13904	-1.12877	5e-05
XLOC_002470	Zfp354a	chr10:36654405-36665659	114.392	5.6056	-4.35097	5e-05
XLOC_002475	Sar1b	chr10:37283984-37313599	87.0502	35.5182	-1.29329	5e-05
XLOC_002559	Ttc19	chr10:48450921-48479028	7.3033	4.66551	-0.646514	5e-05
XLOC_002563	Mmgt2	chr10:48850541-48853976	2.27041	0.562828	-2.01219	5e-05
XLOC_002568	Pmp22	chr10:49305834-49335864	2.88888	1.09507	-1.39949	5e-05
XLOC_002573	Sco1	chr10:53751336-53763920	5.37652	3.00396	-0.839804	5e-05
XLOC_002595	Vamp2	chr10:55848263-55852132	9.99724	6.60221	-0.59858	5e-05
XLOC_002596	Per1	chr10:55859850-55868747	19.4429	4.06985	-2.25619	5e-05
XLOC_002600	Trappc1	chr10:56117228-56118815	27.6902	15.7157	-0.817173	5e-05
XLOC_002614	Gabarap	chr10:56837771-56840707	303.955	177.749	-0.774016	5e-05
XLOC_002644	Txndc17	chr10:59100037-59103010	45.8708	24.9501	-0.878531	5e-05
XLOC_002648	Ube2g1	chr10:59495500-59576926	14.5285	7.8424	-0.889521	5e-05
XLOC_002685	Slc43a2	chr10:62853093-62894776	1.64032	0.53262	-1.6228	5e-05
XLOC_002695	Sez6	chr10:63971445-64021007	34.5183	12.2273	-1.49725	5e-05
XLOC_002704	Traf4	chr10:64471017-64477122	28.7098	18.3828	-0.643184	5e-05
XLOC_002742	Slfn2	chr10:71236407-71242745	9.51855	5.10696	-0.898275	5e-05
XLOC_002743	Slfn3	chr10:71277764-71301183	64.6364	6.68132	-3.27414	5e-05
XLOC_002775	Mrps23	chr10:76500620-76508379	21.1946	11.1916	-0.921273	5e-05
XLOC_002786	Lrrc59	chr10:83264263-83278807	37.3683	17.1887	-1.12035	5e-05
XLOC_002788	Col1a1	chr10:83622437-83639368	3.03461	1.18899	-1.35178	5e-05
XLOC_002839	Igfbp4	chr10:87822428-87834315	535.371	268.529	-0.995464	5e-05
XLOC_002847	Cnp	chr10:89519418-89525978	4.6946	1.82153	-1.36585	5e-05
XLOC_002863	Aoc2-ps1	chr10:90352883-90354300	2.26646	0.647305	-1.80792	5e-05
XLOC_002864	Aoc3	chr10:90357093-90365039	1.84791	1.06836	-0.790491	5e-05
XLOC_002881	Grn	chr10:91536134-91542239	37.7812	23.4947	-0.685335	5e-05
XLOC_002883	Adam11	chr10:91881173-91896961	28.9394	13.7294	-1.07577	5e-05
XLOC_002918	Apoh	chr10:97725087-97739213	2712.44	1408	-0.945948	5e-05
XLOC_002924	Map2k6	chr10:99859683-99974446	4.48453	1.37665	-1.70379	5e-05
XLOC_002937	Slc9a3r1	chr10:105237636-105254750	60.9226	20.8561	-1.54651	5e-05
XLOC_002965	Baiap2	chr10:109351200-109413703	12.105	6.54154	-0.887902	5e-05
XLOC_002982	Fn3k	chr10:110664290-110674692	16.8123	7.50835	-1.16295	5e-05
XLOC_002997	RGD1309748	chr10:6781180-6810122	9.95037	5.76895	-0.786442	5e-05
XLOC_003012	Vasn	chr10:11014534-11070332	18.134	11.1464	-0.702119	5e-05
XLOC_003017	Naa60	chr10:11890202-11910230	30.9337	20.5029	-0.593355	5e-05
XLOC_003072	Hn1l	chr10:14191221-14211106	10.9507	5.40079	-1.01978	5e-05
XLOC_003088	Fam195a	chr10:15129197-15134137	22.7809	10.3753	-1.13468	5e-05
XLOC_003105	Cpeb4	chr10:15968781-16026700	2.17783	1.07499	-1.01857	5e-05
XLOC_003107	Atp6v0e1	chr10:16741506-16764579	64.1269	23.9789	-1.41916	5e-05
XLOC_003111	Npm1	chr10:18051989-18062714	124.201	69.8474	-0.830397	5e-05
XLOC_003112	Ranbp17	chr10:18111580-18413103	3.68578	0.501522	-2.87758	5e-05
XLOC_003120	Mat2b	chr10:25713131-25718878	15.2446	7.14352	-1.09359	5e-05
XLOC_003122	Ccng1	chr10:25776379-25782754	6.58216	2.81874	-1.22351	5e-05
XLOC_003149	Canx	chr10:35850943-35883494	39.6528	20.9692	-0.91915	5e-05
XLOC_003156	Hnrnpab	chr10:37100237-37123177	84.7768	56.2623	-0.591501	5e-05
XLOC_003159	LOC100910318	chr10:37197744-37201992	30.6014	15.0308	-1.02568	5e-05
XLOC_003172	Cdc42se2	chr10:40116092-40184995	3.2479	1.68833	-0.943907	5e-05
XLOC_003181	Sparc	chr10:40809729-40831481	64.2374	38.2987	-0.746121	5e-05
XLOC_003212	Arf1	chr10:45516608-45532091	30.3907	8.27502	-1.8768	5e-05
XLOC_003220	Cops3	chr10:46139836-46163246	11.6405	6.73077	-0.790311	5e-05
XLOC_003222	Pemt	chr10:46300120-46302889	1158	393.957	-1.55553	5e-05
XLOC_003226	Shmt1	chr10:46936604-46964779	38.5253	23.8218	-0.693527	5e-05
XLOC_003230	Aldh3a2	chr10:47400517-47421064	93.3942	57.6696	-0.695523	5e-05
XLOC_003258	Pfas	chr10:55745616-55761944	4.35883	2.56693	-0.763897	5e-05
XLOC_003270	Cd68	chr10:56481700-56483580	23.4042	10.934	-1.09795	5e-05
XLOC_003301	Slc25a11	chr10:57524560-57526676	25.2385	15.2081	-0.730785	5e-05
XLOC_003352	Rph3al	chr10:63179936-63265568	3.02009	1.41201	-1.09684	5e-05
XLOC_003355	Gemin4	chr10:63564268-63571193	2.96771	1.8485	-0.682992	5e-05
XLOC_003358	Pipox	chr10:63920813-63933307	109.61	66.7122	-0.716357	5e-05
XLOC_003373	Tmem97	chr10:64652640-64661724	32.2925	21.3733	-0.595391	5e-05
XLOC_003377	Lgals9	chr10:65129005-65152052	78.0575	40.1418	-0.95943	5e-05
XLOC_003384	Abhd15	chr10:66597734-66603126	2.31833	1.37873	-0.749743	5e-05
XLOC_003392	Timm22	chr10:67762260-67770019	5.9376	3.33537	-0.832032	5e-05
XLOC_003408	Ccl5	chr10:71605791-71610330	20.8064	5.46358	-1.92911	5e-05
XLOC_003410	Ccl6	chr10:71660622-71665255	40.3573	10.136	-1.99334	5e-05
XLOC_003420	Pigw	chr10:73152848-73154357	2.42366	0.968093	-1.32397	5e-05
XLOC_003426	Vmp1	chr10:74865124-74964158	57.3433	20.9062	-1.4557	5e-05
XLOC_003428	Dhx40	chr10:75043704-75080633	2.15782	1.0203	-1.08058	5e-05
XLOC_003439	Dynll2	chr10:76263882-76271908	46.3622	29.1169	-0.671092	5e-05
XLOC_003447	Tom1l1	chr10:79039703-79090031	7.06385	2.26971	-1.63795	5e-05
XLOC_003470	Ube2z	chr10:84762404-84781526	9.9776	4.87505	-1.03328	5e-05
XLOC_003471	Atp5g1	chr10:84788649-84791230	240.399	157.977	-0.605711	5e-05
XLOC_003478	Kpnb1	chr10:85882381-85910805	5.82844	3.23129	-0.850999	5e-05
XLOC_003497	Nr1d1	chr10:87514442-87548186	73.328	40.2115	-0.866757	5e-05
XLOC_003539	Rab5c	chr10:89652339-89675781	35.3434	23.0024	-0.619656	5e-05
XLOC_003544	Stat3	chr10:89821077-89872970	11.7904	7.50253	-0.652163	5e-05
XLOC_003570	Ccdc43	chr10:91801177-91813365	3.18277	1.68885	-0.91424	5e-05
XLOC_003586	Cyb561	chr10:95328353-95334603	2.04938	0.924156	-1.14898	5e-05
XLOC_003601	Kpna2	chr10:96342212-96354376	27.1521	14.7554	-0.879827	5e-05
XLOC_003619	Cd300le-ps1	chr10:105102054-105111703	5.5154	2.04092	-1.43425	5e-05
XLOC_003630	Sumo2	chr10:105608096-105619551	47.326	22.0432	-1.1023	5e-05
XLOC_003660	Lgals3bp	chr10:108388184-108397520	21.1946	5.69985	-1.8947	5e-05
XLOC_003668	Actg1	chr10:109773488-109776334	104.581	46.7984	-1.16009	5e-05
XLOC_003674	Thoc4	chr10:109984499-109988263	5.06188	2.01175	-1.33122	5e-05
XLOC_003688	Wdr45b	chr10:110558416-110588534	2.86287	1.1813	-1.27709	5e-05
XLOC_003689	Rab40b	chr10:110590702-110618223	2.20801	1.15331	-0.936969	5e-05
XLOC_003694	Hspa8	chr11:5434456-5436556	22.2772	6.39783	-1.79991	5e-05
XLOC_003695	Gbe1	chr11:8720407-8975471	49.3695	28.2165	-0.807082	5e-05
XLOC_003698	Usp25	chr11:15799828-15907792	3.32181	1.97577	-0.749557	5e-05
XLOC_003710	Bach1	chr11:27467206-27500173	2.6196	1.0312	-1.34502	5e-05
XLOC_003745	Mx2	chr11:37548649-37572716	15.6948	0.648986	-4.59595	5e-05
XLOC_003783	Nfkbiz	chr11:45776026-45811515	14.4723	3.90604	-1.88952	5e-05
XLOC_003787	Pvrl3	chr11:55843800-55940634	2.86286	1.36222	-1.0715	5e-05
XLOC_003797	Atp6v1a	chr11:58127306-58180225	5.00236	3.15558	-0.664701	5e-05
XLOC_003807	Pla1a	chr11:64099836-64137357	3.47027	1.91626	-0.856756	5e-05
XLOC_003808	Nr1i2	chr11:64239917-64276702	191.982	124.224	-0.628023	5e-05
XLOC_003821	Kalrn	chr11:68073472-68611336	2.73478	1.48456	-0.881393	5e-05
XLOC_003822	Umps	chr11:68619834-68630244	25.4831	15.2085	-0.744663	5e-05
XLOC_003827	Pigx	chr11:70508994-70524958	14.1441	8.05068	-0.813019	5e-05
XLOC_003829	Ppp1r2	chr11:71319293-71342716	7.38601	3.43642	-1.10389	5e-05
XLOC_003830	Acap2	chr11:71411705-71524828	1.68366	0.950613	-0.824672	5e-05
XLOC_003835	Cpn2	chr11:72384318-72393053	29.7202	12.1261	-1.29333	5e-05
XLOC_003849	Kng2	chr11:80170197-80172144	179.761	104.16	-0.78728	5e-05
XLOC_003850	Tbccd1	chr11:80386999-80415192	2.47546	1.12022	-1.14391	5e-05
XLOC_003856	Ehhadh	chr11:81474160-81507645	57.9077	38.4213	-0.591849	5e-05
XLOC_003877	Ranbp1	chr11:84736401-84744635	22.1705	10.6401	-1.05913	5e-05
XLOC_003901	Yars2	chr11:86609036-86614799	6.55467	2.23739	-1.55071	5e-05
XLOC_003906	MGC95208	chr11:2100190-2104839	8.91527	4.38207	-1.02467	5e-05
XLOC_003920	App	chr11:24457854-24693851	12.6653	6.86203	-0.884177	5e-05
XLOC_003924	Ltn1	chr11:27126257-27184111	4.29292	2.8195	-0.60652	5e-05
XLOC_003926	Cct8	chr11:27204765-27245419	24.7168	14.4629	-0.773135	5e-05
XLOC_003938	RGD1306954	chr11:30910154-30919537	22.897	14.8828	-0.621506	5e-05
XLOC_003941	Tmem50b	chr11:31533822-31566625	6.66473	2.87682	-1.21207	5e-05
XLOC_003962	Mx1	chr11:37438472-37464077	4.00476	0.959506	-2.06135	5e-05
XLOC_003968	Mina	chr11:41626339-41649489	3.80607	2.17196	-0.809305	5e-05
XLOC_003979	Cpox	chr11:42748704-42758686	17.4179	9.24284	-0.91416	5e-05
XLOC_003981	Tomm70a	chr11:44302534-44341250	16.559	7.15126	-1.21135	5e-05
XLOC_003987	Cd47	chr11:52098365-52158169	9.61934	5.26015	-0.870835	5e-05
XLOC_003996	Ccdc80	chr11:57222550-57257162	9.66852	4.9545	-0.964555	5e-05
XLOC_004000	Naa50	chr11:58103981-58126566	5.19792	2.52825	-1.03979	5e-05
XLOC_004053	Cep19	chr11:70500061-70508772	7.46791	3.16737	-1.23742	5e-05
XLOC_004054	Pigz	chr11:70642906-70651744	10.1038	6.59471	-0.615514	5e-05
XLOC_004060	Opa1	chr11:73005469-73058136	9.23144	6.09033	-0.600036	5e-05
XLOC_004064	Il1rap	chr11:76092251-76222567	6.65974	1.55207	-2.10128	5e-05
XLOC_004075	Hrg	chr11:80248579-80264180	1289.52	640.556	-1.00944	5e-05
XLOC_004078	Dnajb11	chr11:80360405-80376870	35.81	20.2335	-0.823614	5e-05
XLOC_004112	Serpind1	chr11:85610280-85726603	242.202	147.604	-0.714474	5e-05
XLOC_004145	N4bp2l1	chr12:4256570-4280941	9.11709	3.15845	-1.52936	5e-05
XLOC_004146	Hsph1	chr12:5794644-5811453	15.078	5.63701	-1.41944	5e-05
XLOC_004148	Ubl3	chr12:7019484-7063818	30.9131	15.9042	-0.958812	5e-05
XLOC_004166	Baiap2l1	chr12:10584748-10668948	28.7681	11.2671	-1.35235	5e-05
XLOC_004170	Aimp2	chr12:11028967-11038458	15.0703	5.9237	-1.34714	5e-05
XLOC_004173	Rac1	chr12:11380313-11400531	33.6321	17.8665	-0.912586	5e-05
XLOC_004179	Actb	chr12:12047069-12050040	310.363	113.565	-1.45044	5e-05
XLOC_004233	Tmem120a	chr12:22069813-22078476	14.6601	8.61453	-0.76705	5e-05
XLOC_004259	Cct6a	chr12:27992347-28002578	15.8146	6.38044	-1.30953	5e-05
XLOC_004273	Sbno1	chr12:33289889-33345306	2.13883	1.38548	-0.626439	5e-05
XLOC_004292	Atp2a2	chr12:35266599-35316237	24.1502	14.9883	-0.688198	5e-05
XLOC_004308	Oas1i	chr12:36760820-36772833	5.87341	0.593391	-3.30714	5e-05
XLOC_004309	Oas1a	chr12:36806060-36816722	13.853	0.709672	-4.28691	5e-05
XLOC_004317	Rfc5	chr12:40395941-40405483	4.48098	2.63032	-0.768575	5e-05
XLOC_004318	Pebp1	chr12:40491392-40495593	114.723	75.6124	-0.601463	5e-05
XLOC_004326	Dynll1	chr12:42580541-42582915	75.6548	44.1015	-0.778604	5e-05
XLOC_004331	Acads	chr12:42765283-42774528	83.0129	50.489	-0.717366	5e-05
XLOC_004352	Pgam5	chr12:46555415-46562477	6.56755	3.7874	-0.794148	5e-05
XLOC_004385	Cyp3a18	chr12:9086751-9136606	315.569	204.874	-0.623218	5e-05
XLOC_004388	Cyp3a23/3a1	chr12:9567119-9595974	216.019	136.769	-0.659423	5e-05
XLOC_004394	Arpc1b	chr12:9796268-9803639	52.4069	32.0456	-0.70963	5e-05
XLOC_004395	Arpc1a	chr12:9816605-9839117	27.4153	16.4156	-0.739916	5e-05
XLOC_004399	Bhlha15	chr12:10747864-10752041	2.9753	0.86682	-1.77923	5e-05
XLOC_004403	Eif2ak1	chr12:11039138-11072708	7.63951	4.8253	-0.662862	5e-05
XLOC_004407	Kdelr2	chr12:11494256-11513554	27.5822	14.8776	-0.890594	5e-05
XLOC_004422	Gpr146	chr12:15686413-15789817	21.1802	11.5573	-0.873912	5e-05
XLOC_004461	Serpine1	chr12:20931995-20942374	3.57961	1.06822	-1.7446	5e-05
XLOC_004467	Hspb1	chr12:21911223-21912784	24.489	13.6188	-0.846536	5e-05
XLOC_004468	Mdh2	chr12:22021301-22034254	175.465	88.4937	-0.98754	5e-05
XLOC_004469	Por	chr12:22078628-22154339	202.426	28.7537	-2.81558	5e-05
XLOC_004470	Rhbdd2	chr12:22198538-22208465	10.5794	1.17187	-3.17437	5e-05
XLOC_004484	Tmem248	chr12:27469772-27494475	48.4883	29.8737	-0.698758	5e-05
XLOC_004485	Rabgef1	chr12:27497544-27525385	2.60082	1.61433	-0.688035	5e-05
XLOC_004487	Tpst1	chr12:27585381-27648581	25.0726	16.6749	-0.588434	5e-05
XLOC_004489	Vkorc1l1	chr12:27764872-27813093	11.4548	7.33974	-0.642153	5e-05
XLOC_004491	Zbed5	chr12:27855831-27861887	17.0039	10.7656	-0.659443	5e-05
XLOC_004497	Ran	chr12:28736785-28739921	38.8371	18.6703	-1.05669	5e-05
XLOC_004508	Tmed2	chr12:33165290-33174326	82.2664	51.6714	-0.670936	5e-05
XLOC_004526	Arpc3	chr12:35366968-35377108	68.1813	38.5685	-0.821954	5e-05
XLOC_004528	Vps29	chr12:35403352-35412395	23.043	10.4109	-1.14623	5e-05
XLOC_004529	Pptc7	chr12:35445301-35483671	4.61193	2.79194	-0.7241	5e-05
XLOC_004538	Oas1b	chr12:36858901-36869570	8.3358	0.388819	-4.42215	5e-05
XLOC_004543	Sds	chr12:37281090-37288403	312.013	68.5562	-2.18625	5e-05
XLOC_004549	Fbxo21	chr12:39719653-39753892	12.9698	7.6351	-0.764431	5e-05
XLOC_004561	Triap1	chr12:42535654-42538148	22.4206	13.3772	-0.745043	5e-05
XLOC_004564	Pop5	chr12:42644911-42649813	10.7726	6.49241	-0.73054	5e-05
XLOC_004566	Oasl	chr12:42956465-42969826	5.72938	1.09537	-2.38696	5e-05
XLOC_004567	Oasl2	chr12:42996524-43009338	3.11927	1.03529	-1.59117	5e-05
XLOC_004611	Mki67ip	chr13:30944168-30953973	7.68749	4.47638	-0.780179	5e-05
XLOC_004646	Ppp1r15b	chr13:46039830-46047636	23.4909	13.6794	-0.7801	5e-05
XLOC_004658	Cyb5r1	chr13:47347755-47354161	4.58213	2.4805	-0.885387	5e-05
XLOC_004686	Uchl5	chr13:57605911-57894452	2.84916	1.15405	-1.30383	5e-05
XLOC_004692	Ivns1abp	chr13:66228240-66235533	56.7524	31.0682	-0.869241	5e-05
XLOC_004705	Acbd6	chr13:70519375-70654968	9.2005	5.65135	-0.703115	5e-05
XLOC_004711	RGD1304982	chr13:72724643-72756267	8.70682	3.86456	-1.17184	5e-05
XLOC_004717	Mrps14	chr13:75614840-75620586	15.9375	7.18563	-1.14924	5e-05
XLOC_004722	Pigc	chr13:77632786-77676972	10.6567	6.70984	-0.667411	5e-05
XLOC_004768	Cd48	chr13:87684544-87708091	2.91716	0.653842	-2.15755	5e-05
XLOC_004777	Pigm	chr13:88377211-88380909	2.58012	1.26825	-1.02461	5e-05
XLOC_004780	Tagln2	chr13:88505257-88512178	22.9606	13.4458	-0.772004	5e-05
XLOC_004783	Crp	chr13:88702242-88703153	1594.93	805.746	-0.985092	5e-05
XLOC_004808	Desi2	chr13:93895170-93903458	4.78523	2.01892	-1.245	5e-05
XLOC_004812	Sccpdh	chr13:95349782-95371537	29.5802	19.2181	-0.622169	5e-05
XLOC_004824	Srp9	chr13:98125509-98133650	12.3108	5.67307	-1.11773	5e-05
XLOC_004835	Bpnt1	chr13:101340543-101367548	8.07863	4.21598	-0.938242	5e-05
XLOC_004863	Kdsr	chr13:12914966-12946853	7.54528	3.41736	-1.14269	5e-05
XLOC_004864	Vps4b	chr13:12959842-12984933	8.83	5.0166	-0.815703	5e-05
XLOC_004877	Ddx18	chr13:33587927-33601436	5.94966	3.68835	-0.689831	5e-05
XLOC_004879	Actr3	chr13:37861557-37904589	12.1272	6.27967	-0.94948	5e-05
XLOC_004887	Dars	chr13:41077394-41132513	9.8256	2.58574	-1.92597	5e-05
XLOC_004891	C4bpa	chr13:43552946-43588565	227.139	138.7	-0.711611	5e-05
XLOC_004892	C4bpb	chr13:43598157-43608875	457.495	294.599	-0.635004	5e-05
XLOC_004893	Pfkfb2	chr13:43624837-43652660	2.23344	1.25814	-0.827976	5e-05
XLOC_004921	Rnpep	chr13:48267922-48286295	7.33715	4.82728	-0.604009	5e-05
XLOC_004922	Timm17a	chr13:48297515-48309303	21.837	12.3576	-0.821377	5e-05
XLOC_004931	Ptprc	chr13:51246162-51357995	2.66289	1.50087	-0.82719	5e-05
XLOC_004936	Cfhr1	chr13:53135396-53150381	326.054	163.611	-0.994844	5e-05
XLOC_004938	Cfh	chr13:53252248-53355987	116.774	74.6856	-0.644815	5e-05
XLOC_004939	Cdc73	chr13:57441673-57534385	1.81233	0.922528	-0.974183	5e-05
XLOC_004956	Dhx9	chr13:68471255-68507999	5.11887	2.82255	-0.858829	5e-05
XLOC_004977	Cacybp	chr13:75623160-75633644	15.5749	4.30789	-1.85417	5e-05
XLOC_004989	Fmo4	chr13:78476210-78494458	11.1814	4.74689	-1.23604	5e-05
XLOC_004990	Fmo1	chr13:78503769-78536359	47.5644	24.0274	-0.985203	5e-05
XLOC_004991	Fmo2	chr13:78546314-78592870	2.67567	0.780725	-1.77702	5e-05
XLOC_004992	Fmo3	chr13:78659515-78678524	85.1826	22.0502	-1.94977	5e-05
XLOC_005017	Uap1	chr13:85953071-85987137	7.74421	4.70489	-0.718956	5e-05
XLOC_005025	Fcgr2b	chr13:86809010-86823599	14.4612	8.06937	-0.841655	5e-05
XLOC_005026	Fcgr2a	chr13:86898650-86911743	1.81362	0.332043	-2.44943	5e-05
XLOC_005028	Sdhc	chr13:87014568-87035239	106.853	51.9761	-1.03971	5e-05
XLOC_005029	Pcp4l1	chr13:87059475-87083243	7.55097	2.68135	-1.4937	5e-05
XLOC_005031	Fcer1g	chr13:87119463-87123902	59.2976	28.8399	-1.03991	5e-05
XLOC_005035	Ufc1	chr13:87181636-87188347	98.3861	61.9703	-0.666878	5e-05
XLOC_005051	Apcs	chr13:89112844-89113641	835.305	425.006	-0.974819	5e-05
XLOC_005056	Ifi204	chr13:89752996-89770167	3.79737	2.02554	-0.906692	5e-05
XLOC_005059	Grem2	chr13:90528919-90622303	1.7344	0.467158	-1.89246	5e-05
XLOC_005061	Morf4l1	chr13:91235628-91237345	37.0001	20.6642	-0.840393	5e-05
XLOC_005081	Degs1	chr13:98242980-98249638	30.2267	14.2767	-1.08216	5e-05
XLOC_005094	Rrp15	chr13:102833811-102856894	8.82041	4.91278	-0.844305	5e-05
XLOC_005109	Hsd11b1	chr13:109063492-109089468	659.362	381.559	-0.789164	5e-05
XLOC_005123	Slc26a1	chr14:1573194-1587546	63.411	38.1716	-0.732232	5e-05
XLOC_005129	Tmed5	chr14:2155593-2167273	5.16419	1.647	-1.6487	5e-05
XLOC_005154	Plac8	chr14:10302666-10325559	9.96226	4.07579	-1.28939	5e-05
XLOC_005165	Ccni	chr14:16437339-16460130	11.4092	6.32672	-0.850666	5e-05
XLOC_005196	Ugt2b10	chr14:22725810-22745391	3.4032	0.807114	-2.07605	5e-05
XLOC_005213	Chic2	chr14:35522759-35557194	7.08138	4.26787	-0.730514	5e-05
XLOC_005235	Smim14	chr14:45477212-45520785	112.738	58.1993	-0.953903	5e-05
XLOC_005253	Qdpr	chr14:70741997-70755600	139.273	81.3747	-0.775261	5e-05
XLOC_005258	Rab28	chr14:74401540-74481472	9.9066	5.0359	-0.976141	5e-05
XLOC_005269	Mrfap1	chr14:79587300-79589076	59.1924	34.3735	-0.784115	5e-05
XLOC_005279	Lrpap1	chr14:81292660-81304670	10.0684	5.58521	-0.850152	5e-05
XLOC_005289	Slbp	chr14:82767414-82778030	8.87925	4.64204	-0.935679	5e-05
XLOC_005317	Xbp1	chr14:86151890-86156975	94.1629	60.3853	-0.640962	5e-05
XLOC_005321	Ogdh	chr14:87022993-87090768	7.64472	5.05225	-0.597537	5e-05
XLOC_005333	Egfr	chr14:97617357-97788211	7.99062	3.4808	-1.19889	5e-05
XLOC_005336	Ppp3r1	chr14:98060301-98099092	7.03868	2.8287	-1.31517	5e-05
XLOC_005340	Rab1a	chr14:100973038-101027892	65.7187	27.2869	-1.2681	5e-05
XLOC_005347	Cct4	chr14:103675109-103687893	35.2777	21.7122	-0.700255	5e-05
XLOC_005349	Xpo1	chr14:103943248-103978717	3.98461	2.47973	-0.684253	5e-05
XLOC_005351	Pus10	chr14:104571601-104607740	1.54769	0.543492	-1.50978	5e-05
XLOC_005359	Smek2	chr14:110170266-110219298	4.61661	2.97943	-0.631798	5e-05
XLOC_005363	Sptbn1	chr14:111076740-111246285	4.04367	2.23327	-0.856505	5e-05
XLOC_005380	Dr1	chr14:2005937-2017291	6.41527	4.22675	-0.601962	5e-05
XLOC_005414	Anxa3	chr14:14243225-14297152	2.40854	1.23281	-0.96621	5e-05
XLOC_005416	Mrpl1	chr14:14813543-14872680	19.9231	11.8653	-0.747689	5e-05
XLOC_005417	Cxcl13	chr14:15126331-15131368	4.91473	2.83445	-0.794043	5e-05
XLOC_005436	Afm	chr14:19049663-19082977	461.298	304.872	-0.597493	5e-05
XLOC_005444	Rufy3	chr14:21022764-21070152	4.77682	2.07628	-1.20205	5e-05
XLOC_005469	Paics	chr14:33492706-33543743	19.1925	8.131	-1.23904	5e-05
XLOC_005481	Ociad1	chr14:37301309-37318693	43.9201	24.7977	-0.824673	5e-05
XLOC_005501	Klf3	chr14:46203637-46226077	3.7189	2.0602	-0.85209	5e-05
XLOC_005505	Stim2	chr14:61630736-61759846	4.44095	2.25739	-0.976214	5e-05
XLOC_005516	Med28	chr14:70666488-70675285	7.23807	3.23004	-1.16405	5e-05
XLOC_005519	Cd38	chr14:72320478-72360329	2.15735	0.450194	-2.26064	5e-05
XLOC_005532	Grpel1	chr14:79873190-79878998	112.212	68.4426	-0.713262	5e-05
XLOC_005572	LOC685322	chr14:85353762-85353942	4830.61	2987.66	-0.693189	5e-05
XLOC_005580	Ccdc117	chr14:86161550-86170917	2.96494	1.59814	-0.891606	5e-05
XLOC_005591	LOC685909	chr14:87180333-87199178	9.26051	5.69001	-0.702661	5e-05
XLOC_005597	Igfbp3	chr14:87959152-87967171	50.9744	29.3644	-0.795705	5e-05
XLOC_005604	Cobl	chr14:93154636-93309406	7.19931	4.36467	-0.721986	5e-05
XLOC_005607	Pno1	chr14:98102420-98110989	3.14268	1.46174	-1.10431	5e-05
XLOC_005613	Ugp2	chr14:102072723-102113561	123.562	32.6587	-1.91969	5e-05
XLOC_005629	Erlec1	chr14:112046495-112086271	20.7346	9.98663	-1.05397	5e-05
XLOC_005638	Ap3m1	chr15:3459363-3477284	8.76544	5.682	-0.625428	5e-05
XLOC_005647	Dnajc9	chr15:4152479-4156756	9.11716	5.3834	-0.760067	5e-05
XLOC_005654	Cd99l2	chr15:5295361-6292666	4.55913	2.44715	-0.897656	5e-05
XLOC_005662	Thoc7	chr15:12811672-12827564	26.3304	14.1023	-0.900798	5e-05
XLOC_005676	Psmc6	chr15:21217366-21239320	19.7742	13.0067	-0.604365	5e-05
XLOC_005683	Lgals3	chr15:23327070-23339006	26.6921	16.4577	-0.697645	5e-05
XLOC_005688	Naa30	chr15:25155222-25174185	2.51206	1.35158	-0.894226	5e-05
XLOC_005736	Irf9	chr15:33739754-33744958	14.416	7.34964	-0.971921	5e-05
XLOC_005765	Mipep	chr15:39871328-39990743	5.91885	3.5247	-0.747818	5e-05
XLOC_005789	Trim35	chr15:45730499-45748175	3.53255	2.21298	-0.674721	5e-05
XLOC_005794	Kctd9	chr15:47272272-47300689	5.74178	2.53119	-1.18168	5e-05
XLOC_005816	Sucla2	chr15:54214261-54267830	25.6062	11.4281	-1.1639	5e-05
XLOC_005818	Esd	chr15:55556671-55576172	116.692	63.2817	-0.88285	5e-05
XLOC_005819	Lcp1	chr15:56034456-56091880	4.55232	2.39262	-0.92801	5e-05
XLOC_005820	Cpb2	chr15:56104919-56154321	278.865	164.224	-0.7639	5e-05
XLOC_005825	Nufip1	chr15:57028108-57058834	7.53496	3.88482	-0.955751	5e-05
XLOC_005827	Epsti1	chr15:58989875-59088931	2.58784	0.456224	-2.50394	5e-05
XLOC_005840	Uchl3	chr15:85628489-85670420	21.1151	12.41	-0.766775	5e-05
XLOC_005841	Lmo7	chr15:85710974-85928469	1.685	0.54377	-1.63168	5e-05
XLOC_005843	Cln5	chr15:87080070-87089784	1.95799	0.870957	-1.1687	5e-05
XLOC_005846	Ndfip2	chr15:89316389-89375545	15.1823	8.79746	-0.787236	5e-05
XLOC_005860	Mbnl2	chr15:105356455-105514135	12.5806	6.71762	-0.905182	5e-05
XLOC_005865	Tm9sf2	chr15:107228795-107281296	37.8083	24.9779	-0.59805	5e-05
XLOC_005871	Vdac2	chr15:2512203-2528969	40.3908	25.1242	-0.684949	5e-05
XLOC_005886	Thrb	chr15:9278348-9685613	7.69379	3.5832	-1.10245	5e-05
XLOC_005903	Ero1l	chr15:21169440-21205536	2.55069	1.44938	-0.815451	5e-05
XLOC_005910	Gch1	chr15:23023995-23139794	72.2226	38.145	-0.920957	5e-05
XLOC_005988	Nedd8	chr15:33797456-33820624	45.2008	19.8021	-1.1907	5e-05
XLOC_006008	Gjb2	chr15:36153526-36159490	17.7495	10.1473	-0.806688	5e-05
XLOC_006010	Cryl1	chr15:36320074-36440579	11.4392	5.3621	-1.09312	5e-05
XLOC_006016	Efha1	chr15:36961909-37048305	6.84326	3.84518	-0.831633	5e-05
XLOC_006039	Msra	chr15:43528286-43756283	40.307	10.8499	-1.89335	5e-05
XLOC_006045	Ephx2	chr15:45497659-45556101	15.1229	8.42281	-0.844358	5e-05
XLOC_006046	Ptk2b	chr15:45589221-45717866	1.64224	0.833289	-0.978773	5e-05
XLOC_006055	Slc25a37	chr15:49806323-49846988	8.08895	4.78063	-0.758751	5e-05
XLOC_006086	Dnajc15	chr15:58871146-58937853	26.2082	15.0301	-0.802163	5e-05
XLOC_006094	Calm2	chr15:64161639-64162751	42.4486	20.2969	-1.06446	5e-05
XLOC_006132	Arf4	chr16:1955744-1972321	52.7178	22.3509	-1.23796	5e-05
XLOC_006159	Ncoa4	chr16:7642115-7662460	21.3712	13.4502	-0.668041	5e-05
XLOC_006243	Hmgb1	chr16:37462155-37464378	30.0917	16.0125	-0.910171	5e-05
XLOC_006245	Spcs3	chr16:40215902-40221337	3.07587	1.1561	-1.41172	5e-05
XLOC_006255	Ankrd37	chr16:49549526-49552416	5.95207	2.57352	-1.20965	5e-05
XLOC_006257	Cyp4v3	chr16:50208686-50233625	25.8796	5.28162	-2.29276	5e-05
XLOC_006260	Asah1	chr16:54279252-54311084	4.26272	1.9591	-1.12158	5e-05
XLOC_006261	Fgl1	chr16:54434778-54465928	677.234	396.027	-0.774058	5e-05
XLOC_006274	Dctn6	chr16:61805056-61824399	13.2783	7.72517	-0.781431	5e-05
XLOC_006287	Fnta	chr16:70440339-70458433	9.90283	6.11626	-0.695191	5e-05
XLOC_006294	Adam9	chr16:71446497-71526108	2.88492	1.21027	-1.2532	5e-05
XLOC_006306	Slc25a15	chr16:74280826-74301105	19.7096	10.5743	-0.898333	5e-05
XLOC_006356	Spcs1	chr16:6427295-6428864	69.5408	36.722	-0.921216	5e-05
XLOC_006363	Hacl1	chr16:7073037-7108830	95.4752	15.8414	-2.59142	5e-05
XLOC_006416	Cope	chr16:19602841-19609515	32.7746	13.1287	-1.31986	5e-05
XLOC_006449	Hmgb2	chr16:36131303-36133878	6.62312	3.48926	-0.924589	5e-05
XLOC_006462	Rwdd4	chr16:47928186-47946521	9.12214	4.4997	-1.01954	5e-05
XLOC_006465	Casp3	chr16:48944225-48962420	8.42125	4.16897	-1.01434	5e-05
XLOC_006480	Slc7a2	chr16:54752118-54805406	14.2027	3.74117	-1.9246	5e-05
XLOC_006491	Tmem66	chr16:61744564-61762812	41.8133	26.2165	-0.673486	5e-05
XLOC_006494	Gsr	chr16:62255001-62297169	17.111	6.84198	-1.32244	5e-05
XLOC_006495	Ppp2cb	chr16:62330512-62351968	13.5971	8.49971	-0.67781	5e-05
XLOC_006504	Prosc	chr16:69330480-69342072	5.0726	2.61276	-0.957153	5e-05
XLOC_006505	Erlin2	chr16:69345707-69360849	3.58084	1.889	-0.922672	5e-05
XLOC_006511	Whsc1l1	chr16:70733901-70839802	1.74292	0.974957	-0.838095	5e-05
XLOC_006571	Abhd13	chr16:84865288-84880122	2.31469	1.23447	-0.906926	5e-05
XLOC_006588	Irx1	chr17:1390893-1396724	5.87689	2.4269	-1.27594	5e-05
XLOC_006591	Papd7	chr17:3926189-3958985	7.88771	4.01769	-0.973241	5e-05
XLOC_006595	Hiatl1	chr17:5549458-5602360	6.19847	2.73117	-1.18239	5e-05
XLOC_006596	Ctsl1	chr17:6288015-6294174	383.327	221.793	-0.789362	5e-05
XLOC_006605	Fbp1	chr17:7795716-7818040	282.049	163.755	-0.784406	5e-05
XLOC_006615	Ctla2a	chr17:9489384-9491270	8.7393	3.82743	-1.19114	5e-05
XLOC_006621	Hnrnpk	chr17:12196629-12205720	51.0416	33.6171	-0.602481	5e-05
XLOC_006630	Lect2	chr17:13995033-14001251	135.262	59.9387	-1.17419	5e-05
XLOC_006653	Nop16	chr17:16084949-16089867	15.0164	9.48466	-0.662869	5e-05
XLOC_006686	Elovl2	chr17:29492348-29532622	6.22876	3.55464	-0.809243	5e-05
XLOC_006691	Eef1e1	chr17:32217423-32228130	7.19253	3.51967	-1.03106	5e-05
XLOC_006700	Fam217a	chr17:36305965-36312532	1.81443	0.718322	-1.33681	5e-05
XLOC_006703	Slc22a23	chr17:36883333-37049974	15.851	10.3835	-0.610281	5e-05
XLOC_006713	Uqcrfs1	chr17:40429805-40434082	157.793	78.8699	-1.00049	5e-05
XLOC_006759	Stard3nl	chr17:53402077-53436083	9.2487	5.21975	-0.82527	5e-05
XLOC_006775	Rab18	chr17:63497923-63529233	20.2829	9.76227	-1.05498	5e-05
XLOC_006785	Gtpbp4	chr17:72100898-72121722	4.72031	3.08348	-0.614321	5e-05
XLOC_006809	Mcm10	chr17:84354480-84375749	2.63544	0.541156	-2.28393	5e-05
XLOC_006819	Mrc1	chr17:88411264-88492622	4.61707	2.53924	-0.862582	5e-05
XLOC_006826	Commd3	chr17:92775473-92779187	41.5784	26.4694	-0.651509	5e-05
XLOC_006835	Acbd5	chr17:96677364-96716091	4.481	2.56168	-0.806732	5e-05
XLOC_006836	Yme1l1	chr17:96758633-96796686	7.94097	3.12131	-1.34716	5e-05
XLOC_006888	Spin1	chr17:19950350-19996991	15.7477	8.27952	-0.927518	5e-05
XLOC_006889	Iars	chr17:20895851-20942180	3.07929	1.81582	-0.761974	5e-05
XLOC_006891	Ogn	chr17:20987028-21007525	3.4277	2.12452	-0.690101	5e-05
XLOC_006892	Omd	chr17:21015178-21023126	4.12652	1.00032	-2.04446	5e-05
XLOC_006918	Gcnt2	chr17:29767385-29809004	3.93537	0.909134	-2.11394	5e-05
XLOC_006923	Ly86	chr17:33667679-33768108	8.06122	4.51618	-0.835895	5e-05
XLOC_006927	Prpf4b	chr17:36319605-36350616	12.6224	7.73262	-0.706959	5e-05
XLOC_006935	Wrnip1	chr17:37982093-38002342	4.17588	2.59018	-0.689025	5e-05
XLOC_007004	Ero1lb	chr17:67014924-67056056	10.1924	4.30738	-1.24261	5e-05
XLOC_007013	Klf6	chr17:75576151-75585147	3.97608	2.58543	-0.620945	5e-05
XLOC_007021	Gdi2	chr17:77843480-77870171	40.299	26.2806	-0.616747	5e-05
XLOC_007031	Phyh	chr17:84418172-84435073	1081.94	348.578	-1.63406	5e-05
XLOC_007035	Fam107b	chr17:85593000-85663908	18.9111	11.3565	-0.735715	5e-05
XLOC_007051	Arhgap21	chr17:94817557-94941088	3.67242	2.39764	-0.615116	5e-05
XLOC_007052	Prtfdc1	chr17:95021577-95140362	8.13727	4.37939	-0.893815	5e-05
XLOC_007066	Rbbp8	chr18:3266564-3333151	3.46004	1.76318	-0.97261	5e-05
XLOC_007078	Galnt1	chr18:16013371-16052099	1.75303	0.605814	-1.53291	5e-05
XLOC_007081	Mocos	chr18:16420502-16466040	5.31865	2.01955	-1.39703	5e-05
XLOC_007086	Polr2d	chr18:24205325-24212458	5.96669	2.51605	-1.24577	5e-05
XLOC_007095	Srp19	chr18:26800248-26806489	14.5319	8.7571	-0.730704	5e-05
XLOC_007100	Egr1	chr18:27343918-27346117	50.8914	23.0454	-1.14294	5e-05
XLOC_007133	Ndfip1	chr18:31351537-31401736	68.2523	36.9882	-0.88381	5e-05
XLOC_007149	Ap3s1	chr18:40944323-41016397	6.01404	2.99343	-1.00653	5e-05
XLOC_007155	Prr16	chr18:46322190-46534140	7.80561	4.56422	-0.774142	5e-05
XLOC_007167	Phax	chr18:52344827-52361518	8.47768	3.95437	-1.10022	5e-05
XLOC_007171	Prrc1	chr18:53111770-53155614	6.90858	4.28301	-0.689765	5e-05
XLOC_007184	Cd74	chr18:56756510-56765711	152.674	77.0749	-0.986118	5e-05
XLOC_007188	Csf1r	chr18:57080323-57107295	7.87485	3.72526	-1.07991	5e-05
XLOC_007190	Csnk1a1	chr18:57541672-57564561	2.31972	0.823487	-1.49413	5e-05
XLOC_007195	St8sia3	chr18:60467772-60474264	7.57923	2.44215	-1.6339	5e-05
XLOC_007201	Sec11c	chr18:62096584-62112929	38.8839	19.505	-0.995333	5e-05
XLOC_007213	Psmg2	chr18:64185649-64200223	11.2445	6.40767	-0.811347	5e-05
XLOC_007219	Mbd2	chr18:67281439-67348558	15.8018	9.73515	-0.698816	5e-05
XLOC_007220	Mex3c	chr18:70355266-70376424	2.91367	1.92628	-0.597023	5e-05
XLOC_007224	Acaa2	chr18:71587258-71632610	273.204	141.647	-0.947678	5e-05
XLOC_007227	Dym	chr18:71889052-72188251	8.18542	5.05097	-0.696495	5e-05
XLOC_007229	Smad2	chr18:73180519-73241707	2.36994	0.852378	-1.47528	5e-05
XLOC_007230	Hdhd2	chr18:73896017-73948475	4.01573	1.75679	-1.19272	5e-05
XLOC_007234	Atp5a1	chr18:74735266-74743088	209.611	112.454	-0.89837	5e-05
XLOC_007268	Dsc2	chr18:11902184-11933989	9.23331	3.07993	-1.58395	5e-05
XLOC_007284	Sft2d3	chr18:24330539-24332740	1.86597	0.988868	-0.916075	5e-05
XLOC_007297	Gfra3	chr18:27167575-27195848	3.27254	1.66719	-0.972989	5e-05
XLOC_007300	Hspa9	chr18:27418922-27437086	51.6102	21.7796	-1.24468	5e-05
XLOC_007316	Hars	chr18:29467647-29483037	20.8029	13.1307	-0.663842	5e-05
XLOC_007325	Fgf1	chr18:31785479-31806452	2.7245	1.13597	-1.26206	5e-05
XLOC_007327	Yipf5	chr18:33249183-33262317	27.7725	13.6508	-1.02467	5e-05
XLOC_007335	Spink1	chr18:37090933-37099835	1407.09	732.486	-0.941841	5e-05
XLOC_007346	Tmed7	chr18:40800886-40808002	11.2643	6.34261	-0.828612	5e-05
XLOC_007352	Ppic	chr18:48886547-48899154	1.57855	0.575938	-1.45461	5e-05
XLOC_007389	Rnmt	chr18:64690986-64711525	2.75684	1.60911	-0.776756	5e-05
XLOC_007418	Cndp2	chr18:81215850-81232949	46.5833	25.6837	-0.858958	5e-05
XLOC_007419	Timm21	chr18:81505888-81599809	5.65486	1.96821	-1.52261	5e-05
XLOC_007440	Csnk2a2	chr19:10015368-10054662	12.7251	8.43511	-0.593194	5e-05
XLOC_007441	Gtl3	chr19:10067501-10081452	21.5818	11.4283	-0.917201	5e-05
XLOC_007451	Nudt21	chr19:11412731-11428838	12.5301	8.0114	-0.645276	5e-05
XLOC_007456	Hmox1	chr19:13963138-13969960	11.5635	6.51762	-0.827162	5e-05
XLOC_007464	Ces1d,LOC291863	chr19:14928538-14967084	340.357	152.25	-1.16061	5e-05
XLOC_007465	Ces1c	chr19:14981498-15021202	1257.98	813.198	-0.629425	5e-05
XLOC_007480	Dnaja2	chr19:22853701-22871846	22.7051	13.5748	-0.742082	5e-05
XLOC_007481	RGD1308706	chr19:22984410-23011305	10.3237	6.06561	-0.767234	5e-05
XLOC_007511	Scoc	chr19:26351893-26396488	6.20961	3.72869	-0.735834	5e-05
XLOC_007512	Elmod2	chr19:26504958-26524391	2.59402	1.66403	-0.640504	5e-05
XLOC_007516	Smarca5	chr19:29122300-29155293	5.20915	3.39359	-0.618237	5e-05
XLOC_007525	Ednra	chr19:32042365-32108153	2.41921	0.188422	-3.6825	5e-05
XLOC_007531	Cbfb	chr19:34985878-35029444	4.91742	1.86678	-1.39735	5e-05
XLOC_007555	Pla2g15	chr19:35997757-36015531	7.10723	4.2559	-0.739823	5e-05
XLOC_007584	Gabarapl2	chr19:41880237-41891074	56.6614	35.6693	-0.667684	5e-05
XLOC_007598	Sdr42e1	chr19:47828615-47842338	29.0113	15.9353	-0.864387	5e-05
XLOC_007607	Usp10	chr19:50202950-50244676	7.15548	4.65627	-0.619873	5e-05
XLOC_007626	Dpep1	chr19:53503466-53518440	2.86201	1.33648	-1.09859	5e-05
XLOC_007636	Galnt2	chr19:54479960-54529837	10.3322	6.1528	-0.747829	5e-05
XLOC_007641	Gnpat	chr19:55033776-55059491	4.85553	3.08998	-0.652032	5e-05
XLOC_007644	Set	chr19:55797059-55798578	20.6321	10.0489	-1.03786	5e-05
XLOC_007672	Arl2bp	chr19:10777162-10786698	8.3016	4.44315	-0.901805	5e-05
XLOC_007675	Herpud1	chr19:11036566-11046914	196.79	123.35	-0.673905	5e-05
XLOC_007691	Mmp2	chr19:15246035-15275061	5.35885	3.28215	-0.707284	5e-05
XLOC_007701	Cnep1r1	chr19:20245263-20259563	5.40089	2.17915	-1.30944	5e-05
XLOC_007702	Lonp2	chr19:21785262-21838495	14.3198	4.10406	-1.80289	5e-05
XLOC_007704	Gpt2	chr19:22884585-22915553	26.7701	10.1018	-1.40601	5e-05
XLOC_007735	Dnajb1	chr19:26213738-26217480	17.159	9.23669	-0.893515	5e-05
XLOC_007799	Ldhd	chr19:41532050-41553996	18.9437	9.57683	-0.984095	5e-05
XLOC_007812	Gcsh	chr19:47091225-47101983	75.4547	48.9303	-0.624883	5e-05
XLOC_007813	Hsd17b2	chr19:47729518-47802933	1302.34	194.132	-2.74599	5e-05
XLOC_007829	Cyba	chr19:52713149-52721609	43.8382	27.3827	-0.678926	5e-05
XLOC_007834	Aprt	chr19:52854656-52856625	54.8817	31.2623	-0.811899	5e-05
XLOC_007857	Tomm20	chr19:56850850-56863167	57.621	33.5208	-0.781538	5e-05
XLOC_007859	Hmg1l1	chr19:56978497-56979758	12.3267	7.44383	-0.727666	5e-05
XLOC_007860	Itgb1	chr19:58600094-58647531	10.68	5.05209	-1.07996	5e-05
XLOC_007883	Erap1	chr2:1453877-1492671	3.99048	2.41223	-0.726199	5e-05
XLOC_007885	Glrx	chr2:2888604-2899216	30.0939	11.3169	-1.41099	5e-05
XLOC_007887	Fam172a	chr2:5266233-5742306	2.34981	1.20325	-0.965606	5e-05
XLOC_007892	Cetn3	chr2:9909949-9922361	12.4846	7.00522	-0.833646	5e-05
XLOC_007894	Ccnh	chr2:14179893-14200704	9.91026	5.62554	-0.816932	5e-05
XLOC_007897	Rps23	chr2:21046303-21047874	745.538	439.329	-0.76298	5e-05
XLOC_007898	Acot12	chr2:21984848-22035224	17.5305	9.50853	-0.882575	5e-05
XLOC_007901	Serinc5	chr2:22871986-22977705	3.75369	2.366	-0.665857	5e-05
XLOC_007910	Ndufs6	chr2:26295709-26296123	108.932	54.6915	-0.994037	5e-05
XLOC_007950	Paip1	chr2:51610581-51637190	11.3751	5.69767	-0.997429	5e-05
XLOC_007954	Sepp1	chr2:52451882-52484420	1393.7	446.407	-1.64249	5e-05
XLOC_007981	Golph3	chr2:61789211-61817179	15.0815	7.4509	-1.01729	5e-05
XLOC_007986	Fam134b	chr2:77419515-77566123	25.1789	6.04962	-2.0573	5e-05
XLOC_007989	Ankh	chr2:79289425-79418518	9.49185	4.83111	-0.974334	5e-05
XLOC_008016	Ythdf3	chr2:100852767-100885774	4.59524	2.68623	-0.774556	5e-05
XLOC_008033	Slc2a2	chr2:116036500-116065833	134.965	83.2065	-0.697817	5e-05
XLOC_008035	Rpl22l1	chr2:116168789-116170724	92.4419	53.8279	-0.780191	5e-05
XLOC_008051	Fxr1	chr2:120330046-120393231	6.60509	3.69048	-0.839771	5e-05
XLOC_008053	Acad9	chr2:122562973-122585953	11.262	6.09502	-0.885756	5e-05
XLOC_008067	Phf17	chr2:128499982-128553050	7.04263	3.54489	-0.990371	5e-05
XLOC_008069	Ccrn4l	chr2:140120309-140140518	8.74476	3.49977	-1.32116	5e-05
XLOC_008070	Naa15	chr2:140308954-140371869	3.70353	2.06087	-0.845646	5e-05
XLOC_008088	Tm4sf4	chr2:146668852-146684081	143.948	94.3479	-0.60949	5e-05
XLOC_008089	Rnf13	chr2:146995575-147061229	21.7138	11.2819	-0.944602	5e-05
XLOC_008099	P2ry1	chr2:150460360-150465855	1.76884	0.581747	-1.60434	5e-05
XLOC_008103	Gmps	chr2:153804511-153840009	14.6305	8.77789	-0.737029	5e-05
XLOC_008108	Rsrc1	chr2:156889767-157213292	3.8358	1.7502	-1.13201	5e-05
XLOC_008114	Smc4	chr2:158987317-159015705	2.09531	1.17545	-0.833952	5e-05
XLOC_008126	Fgg	chr2:174727311-174734594	1655.63	795.732	-1.05703	5e-05
XLOC_008133	Cd5l	chr2:179383718-179394732	28.4773	8.41244	-1.75921	5e-05
XLOC_008139	Hdgf	chr2:179981345-179991880	24.6279	15.2011	-0.696117	5e-05
XLOC_008144	Gpatch4	chr2:180123436-180132225	4.82483	1.77498	-1.44267	5e-05
XLOC_008148	Cct3	chr2:180381043-180434152	41.7996	24.9487	-0.744528	5e-05
XLOC_008152	Ssr2	chr2:180705120-180713872	71.3004	45.6224	-0.644169	5e-05
XLOC_008193	S100a11	chr2:186620359-186621911	30.1837	12.0942	-1.31946	5e-05
XLOC_008211	Arnt	chr2:190333977-190391015	2.75203	1.37446	-1.00163	5e-05
XLOC_008213	Ctss	chr2:190422646-190466877	31.3744	7.84625	-1.99951	5e-05
XLOC_008215	Aph1a	chr2:190679691-190683202	23.2602	13.1752	-0.820034	5e-05
XLOC_008224	Txnip	chr2:191356953-191360754	27.0345	16.6244	-0.701498	5e-05
XLOC_008227	Rbm8a	chr2:191429776-191432543	13.5622	8.04552	-0.753331	5e-05
XLOC_008237	Sec22b	chr2:192743194-192763977	13.8244	8.81119	-0.649807	5e-05
XLOC_008241	Hmgcs2	chr2:193128735-193143110	732.709	449.708	-0.704251	5e-05
XLOC_008243	Wars2	chr2:193819861-193902421	4.80709	2.98373	-0.688047	5e-05
XLOC_008247	Trim45	chr2:195971776-195980471	1.90826	0.74782	-1.35149	5e-05
XLOC_008254	Nras	chr2:198292652-198300285	3.32394	1.54096	-1.10907	5e-05
XLOC_008266	Rhoc	chr2:200048055-200075536	13.7204	4.85947	-1.49745	5e-05
XLOC_008267	St7l	chr2:200080803-200198471	5.49634	3.05794	-0.845913	5e-05
XLOC_008287	Psma5	chr2:203825059-203848378	54.3009	36.0888	-0.589427	5e-05
XLOC_008304	Dbt	chr2:212759311-212788180	14.3502	9.47887	-0.59828	5e-05
XLOC_008311	Cnn3	chr2:218044802-218075914	43.834	27.2916	-0.683593	5e-05
XLOC_008312	F3	chr2:218371049-218382645	2.18892	0.57285	-1.93399	5e-05
XLOC_008315	Gclm	chr2:218895433-218915491	32.9101	10.1728	-1.69381	5e-05
XLOC_008319	LOC691807	chr2:219616929-219618690	19.8525	10.6907	-0.892964	5e-05
XLOC_008330	Pla2g12a	chr2:227331048-227348091	22.4501	9.19865	-1.28723	5e-05
XLOC_008344	Ube2d3	chr2:232943213-232971022	66.3035	33.9925	-0.963866	5e-05
XLOC_008357	Adh6	chr2:235907339-235938846	89.6903	0.542622	-7.36886	5e-05
XLOC_008358	Adh4	chr2:235952312-235970671	34.3949	3.75654	-3.19472	5e-05
XLOC_008359	Adh5	chr2:235979107-235991515	76.5356	35.7747	-1.09719	5e-05
XLOC_008360	Eif4e	chr2:236072747-236104714	10.0049	4.72111	-1.08351	5e-05
XLOC_008365	Gbp2	chr2:240522999-240541078	5.00192	1.84067	-1.44225	5e-05
XLOC_008369	2015-09-15	chr2:242760400-242793046	49.5939	20.9724	-1.24167	5e-05
XLOC_008371	Znhit6	chr2:243746295-243778317	9.58045	5.34181	-0.842765	5e-05
XLOC_008372	Ddah1	chr2:243932220-244069833	3.54894	0.708315	-2.32493	5e-05
XLOC_008373	Bcl10	chr2:244116879-244126390	11.2096	6.1852	-0.857845	5e-05
XLOC_008378	Ssx2ip	chr2:244604359-244637562	2.38258	0.746938	-1.67346	5e-05
XLOC_008380	Gng5	chr2:244702875-244725738	42.4768	13.7141	-1.63101	5e-05
XLOC_008429	Scamp1	chr2:24495964-24586869	5.48156	3.41184	-0.684037	5e-05
XLOC_008437	Hmgcr	chr2:27127503-27149580	13.4542	4.52669	-1.57153	5e-05
XLOC_008442	Btf3	chr2:28900450-28907561	137.05	77.4062	-0.824178	5e-05
XLOC_008445	Fcho2	chr2:29349476-29451434	2.1313	0.879968	-1.27621	5e-05
XLOC_008446	Tnpo1	chr2:29477288-29539145	2.64155	1.23794	-1.09344	5e-05
XLOC_008456	Mrps36	chr2:31530725-31538504	18.7632	12.0694	-0.636546	5e-05
XLOC_008475	Gzma	chr2:44488294-44500128	4.85582	2.55831	-0.924525	5e-05
XLOC_008479	Ndufs4	chr2:45839235-46479619	29.236	15.0441	-0.958545	5e-05
XLOC_008485	Nnt	chr2:51496456-51589901	10.4549	4.54925	-1.20048	5e-05
XLOC_008488	Ghr	chr2:52496516-52658066	63.3889	32.9645	-0.943316	5e-05
XLOC_008501	Dnajc21	chr2:59796393-59814160	16.1333	9.62651	-0.744953	5e-05
XLOC_008502	Brix1	chr2:59826893-59837772	3.47344	1.97154	-0.817038	5e-05
XLOC_008520	Car3	chr2:88106726-88114686	579.555	99.728	-2.53888	5e-05
XLOC_008535	Armc1	chr2:104228984-104273611	5.44157	3.494	-0.639144	5e-05
XLOC_008540	Gyg1	chr2:105264656-105304932	4.66025	1.4884	-1.64664	5e-05
XLOC_008560	RGD1560220	chr2:120330046-120393231	40.3771	20.8847	-0.951087	5e-05
XLOC_008564	Anxa5	chr2:122949210-122979757	12.4769	7.76639	-0.683946	5e-05
XLOC_008597	Serp1	chr2:147866071-147870096	43.4488	18.4041	-1.23929	5e-05
XLOC_008611	Slc33a1	chr2:153768884-153791102	21.5096	9.85606	-1.1259	5e-05
XLOC_008614	Ssr3	chr2:155147352-155156029	29.008	13.4258	-1.11144	5e-05
XLOC_008630	Pdcd10	chr2:166402651-166445015	7.69472	3.99274	-0.94649	5e-05
XLOC_008631	Golim4	chr2:166765900-166856923	3.90587	1.25573	-1.63712	5e-05
XLOC_008639	Tdo2	chr2:173594019-173611833	392.926	136.437	-1.52602	5e-05
XLOC_008644	Lrat	chr2:174636381-174645444	3.45958	1.62273	-1.09217	5e-05
XLOC_008649	Arfip1	chr2:176275424-176353675	1.70887	0.755088	-1.17832	5e-05
XLOC_008655	Cd1d1	chr2:179011164-179014672	7.39989	4.64783	-0.670947	5e-05
XLOC_008691	Cks1b	chr2:181611638-181616222	17.3481	10.5459	-0.718099	5e-05
XLOC_008693	Il6r	chr2:182078048-182128135	41.6081	24.1662	-0.783876	5e-05
XLOC_008695	Rps27	chr2:182451528-182452634	1542.42	983.14	-0.649725	5e-05
XLOC_008702	S100a9	chr2:182985465-182988147	39.206	22.9625	-0.771798	5e-05
XLOC_008734	Car14	chr2:190683915-190690229	27.9649	16.2508	-0.783103	5e-05
XLOC_008739	Fcgr1a	chr2:191095025-191103942	4.4402	1.98002	-1.16511	5e-05
XLOC_008745	Pde4dip	chr2:192534746-192671053	3.63892	2.41739	-0.590058	5e-05
XLOC_008746	Phgdh	chr2:193147942-193177137	1.58532	0.46585	-1.76683	5e-05
XLOC_008750	Hao2	chr2:193532832-193557229	420.861	91.1575	-2.20691	5e-05
XLOC_008752	Fam46c	chr2:195462848-195481953	3.67978	1.7445	-1.07681	5e-05
XLOC_008753	Man1a2	chr2:195561700-195705232	2.62754	1.40043	-0.907836	5e-05
XLOC_008758	Atp1a1	chr2:196332546-196697894	61.2511	30.7614	-0.993614	5e-05
XLOC_008760	Slc22a15	chr2:196953290-197013763	3.04991	1.70413	-0.839736	5e-05
XLOC_008774	Rap1a	chr2:200980323-201058208	9.4755	5.87591	-0.689389	5e-05
XLOC_008775	Atp5f1	chr2:201195387-201206666	70.002	20.9233	-1.74228	5e-05
XLOC_008778	Cd53	chr2:202186092-202234570	4.52925	1.62493	-1.47889	5e-05
XLOC_008788	Gstm2	chr2:203549021-203553380	670.779	340.049	-0.980096	5e-05
XLOC_008792	Gnai3	chr2:203668274-203706229	24.828	13.9734	-0.829288	5e-05
XLOC_008808	Amy1a	chr2:209548720-209563532	207.038	133.522	-0.632819	5e-05
XLOC_008809	Rnpc3	chr2:209600624-209626600	4.46754	2.61055	-0.775128	5e-05
XLOC_008812	Vcam1	chr2:212277653-212297376	2.57847	1.09175	-1.23987	5e-05
XLOC_008815	Rtcd1	chr2:212732741-212754018	9.93372	5.76038	-0.786169	5e-05
XLOC_008822	Snx7	chr2:214162588-214246543	2.28772	0.858045	-1.41478	5e-05
XLOC_008825	Tmem56	chr2:217795620-217825516	4.9212	2.07458	-1.24619	5e-05
XLOC_008844	Ostc	chr2:228112092-228127992	44.4505	21.4229	-1.05305	5e-05
XLOC_008851	Cisd2	chr2:232902532-232927338	3.9806	1.84669	-1.10804	5e-05
XLOC_008863	Hs2st1	chr2:242622269-242760095	4.138	2.3414	-0.821558	5e-05
XLOC_008864	Sh3glb1	chr2:242874677-242903467	13.9824	5.09751	-1.45575	5e-05
XLOC_008884	Acadm	chr2:251866642-251890814	257.529	169.735	-0.60145	5e-05
XLOC_008892	Clic2	chr20:66517-81543	4.18277	2.09621	-0.996671	5e-05
XLOC_008964	Hspa1b	chr20:3953955-3959552	5.06989	2.07471	-1.28904	5e-05
XLOC_008978	RT1-Da	chr20:4636309-4641282	55.4107	15.0325	-1.88208	5e-05
XLOC_009007	Rpl10a	chr20:6569082-6571641	104.827	66.1982	-0.663143	5e-05
XLOC_009063	Tfam	chr20:18100628-18112682	20.1022	11.6611	-0.785655	5e-05
XLOC_009073	Slc25a16	chr20:25259019-25287344	8.5858	5.0782	-0.757636	5e-05
XLOC_009082	Psap	chr20:27594998-27621907	115.612	43.7832	-1.40084	5e-05
XLOC_009088	Ppa1	chr20:29015646-29042398	66.4795	38.9902	-0.769797	5e-05
XLOC_009098	Nus1	chr20:31143885-31170668	9.12616	5.8778	-0.634731	5e-05
XLOC_009103	Gja1	chr20:35409814-35422259	4.37529	2.05763	-1.08839	5e-05
XLOC_009106	Fabp7	chr20:36812517-36816050	245.213	126.49	-0.955009	5e-05
XLOC_009107	Smpdl3a	chr20:36821915-36844891	51.6428	21.7333	-1.24866	5e-05
XLOC_009113	Tspyl1	chr20:38622287-38624847	8.33642	4.88932	-0.769793	5e-05
XLOC_009115	Frk	chr20:38882047-38909177	2.72541	1.64332	-0.729859	5e-05
XLOC_009123	Ddo	chr20:44766924-44786836	3.84103	1.51805	-1.33928	5e-05
XLOC_009138	Prep	chr20:49024916-49144670	6.53304	4.00964	-0.704283	5e-05
XLOC_009238	RT1-Db1	chr20:4671488-4681058	48.117	19.296	-1.31824	5e-05
XLOC_009244	RT1-DMb	chr20:4829534-4836772	10.6772	5.18216	-1.0429	5e-05
XLOC_009245	RT1-DMa	chr20:4843457-4846861	7.76533	4.27356	-0.861607	5e-05
XLOC_009264	Nudt3	chr20:5789032-5841633	26.0757	15.161	-0.782347	5e-05
XLOC_009272	Fkbp5	chr20:6637477-6722753	20.4506	3.60955	-2.50226	5e-05
XLOC_009292	Cstb	chr20:10576663-10578706	40.2032	10.6242	-1.91996	5e-05
XLOC_009302	Itgb2	chr20:11446525-11485009	2.78664	1.50675	-0.887089	5e-05
XLOC_009316	Derl3	chr20:13163286-13165848	6.17295	0.62506	-3.30389	5e-05
XLOC_009317	Susd2	chr20:13435256-13442683	1.63841	0.70531	-1.21596	5e-05
XLOC_009330	Rhobtb1	chr20:20089810-20166069	20.9639	8.2376	-1.34761	5e-05
XLOC_009349	Eif4ebp2	chr20:29562638-29579209	3.70205	1.28726	-1.52403	5e-05
XLOC_009352	Srgn	chr20:29746728-29761072	4.55275	2.20358	-1.04689	5e-05
XLOC_009354	Ddx21	chr20:29838670-29860514	5.05382	2.97912	-0.762488	5e-05
XLOC_009363	Man1a1	chr20:32582506-32766761	10.1554	4.90608	-1.0496	5e-05
XLOC_009364	Serinc1	chr20:36541194-36560101	35.6304	18.692	-0.93069	5e-05
XLOC_009369	Marcks	chr20:41304393-41310091	2.89969	1.58271	-0.873506	5e-05
XLOC_009497	Ass1	chr3:10580780-10622332	786.138	466.856	-0.751803	5e-05
XLOC_009513	Angptl2	chr3:12226514-12256396	3.17742	0.926844	-1.77746	5e-05
XLOC_009515	Hspa5	chr3:13783618-13788078	183.161	82.2758	-1.15457	5e-05
XLOC_009520	Mrrf	chr3:15247053-15303721	4.18372	2.59651	-0.688216	5e-05
XLOC_009565	Arl6ip6	chr3:34722397-34748336	2.25449	1.08044	-1.06119	5e-05
XLOC_009571	Upp2	chr3:40492001-40536956	38.4678	1.16803	-5.0415	5e-05
XLOC_009583	Nostrin	chr3:51285540-51356886	10.6709	3.75216	-1.50789	5e-05
XLOC_009599	Hat1	chr3:53696663-53744333	5.06702	2.71295	-0.901276	5e-05
XLOC_009603	Pdk1	chr3:54292075-54319243	6.17635	2.8631	-1.10918	5e-05
XLOC_009615	Mtx2	chr3:57460899-57523379	17.4096	10.2824	-0.759704	5e-05
XLOC_009622	Ube2e3	chr3:61554631-61610921	16.0751	9.46497	-0.764158	5e-05
XLOC_009626	Dnajc10	chr3:63145015-63185201	3.60915	2.10045	-0.780962	5e-05
XLOC_009633	Ube2l6	chr3:68000238-68016331	15.4353	7.98002	-0.951769	5e-05
XLOC_009752	Slc1a2	chr3:87870557-87992401	5.04172	1.05622	-2.255	5e-05
XLOC_009756	Cd59	chr3:89243598-89245129	18.0997	11.3789	-0.669599	5e-05
XLOC_009812	Chp	chr3:106066388-106101633	30.1508	16.826	-0.841502	5e-05
XLOC_009820	Ganc	chr3:106892421-106944283	1.98268	1.1577	-0.776192	5e-05
XLOC_009831	Eif3j	chr3:108816022-108838260	12.6669	7.92332	-0.676886	5e-05
XLOC_009840	Bloc1s6	chr3:109706841-109716970	4.84646	3.03133	-0.676981	5e-05
XLOC_009841	Sqrdl	chr3:109743344-109752321	19.7907	10.8763	-0.863632	5e-05
XLOC_009848	Eid1	chr3:112938163-113030092	15.1308	8.853	-0.773245	5e-05
XLOC_009862	Adra2b	chr3:114867356-114871403	1.94533	1.21222	-0.68236	5e-05
XLOC_009885	Itpa	chr3:118298329-118310110	24.3342	13.7829	-0.820113	5e-05
XLOC_009893	Prnp	chr3:119676136-119691507	1.9034	0.474892	-2.00291	5e-05
XLOC_009913	Dstn	chr3:132358483-132385197	89.8036	47.5463	-0.91744	5e-05
XLOC_009918	Sec23b	chr3:133104882-133146712	10.5876	4.52091	-1.22769	5e-05
XLOC_009919	RGD1566320	chr3:133155332-133156821	38.6206	23.6257	-0.709016	5e-05
XLOC_009928	Nxt1	chr3:137404956-137407879	7.89297	2.80244	-1.49389	5e-05
XLOC_009929	Gzf1	chr3:137415094-137427203	3.14541	1.82708	-0.783706	5e-05
XLOC_009944	Fkbp1a	chr3:141861236-141880797	47.565	24.1106	-0.980231	5e-05
XLOC_009983	Raly	chr3:145275831-145337793	47.5254	23.5054	-1.0157	5e-05
XLOC_009985	Itch	chr3:145644314-145707190	2.34241	0.971772	-1.26931	5e-05
XLOC_009987	Map1lc3a	chr3:145758885-145760532	32.5599	17.3999	-0.904021	5e-05
XLOC_009999	Epb41l1	chr3:146876450-146944603	2.8679	1.76966	-0.696526	5e-05
XLOC_010000	Aar2	chr3:146962601-146983950	1.84294	0.989166	-0.897722	5e-05
XLOC_010004	RGD1307752	chr3:147266787-147276797	85.6282	33.1884	-1.36741	5e-05
XLOC_010005	Rpn2	chr3:147976543-148023743	44.1599	19.5571	-1.17504	5e-05
XLOC_010012	Lbp	chr3:149016604-149043530	41.8561	26.4379	-0.662831	5e-05
XLOC_010035	Ywhab	chr3:154926024-154948349	19.0352	10.6813	-0.833583	5e-05
XLOC_010060	Cse1l	chr3:158061677-158100065	6.67102	3.82107	-0.803932	5e-05
XLOC_010119	Polr3k	chr3:171017929-171022127	31.074	15.6599	-0.988631	5e-05
XLOC_010149	Tmem141	chr3:3791544-3793503	15.9349	10.1194	-0.655069	5e-05
XLOC_010197	Ccbl1	chr3:9195736-9209545	18.8344	10.4696	-0.847157	5e-05
XLOC_010224	Fbxw2	chr3:13816996-13842322	21.9891	13.678	-0.684934	5e-05
XLOC_010243	Pdcl	chr3:17107428-17116454	2.15046	1.18025	-0.865558	5e-05
XLOC_010253	Ppp6c	chr3:18966294-18997796	6.57749	3.47006	-0.922577	5e-05
XLOC_010259	Mmadhc	chr3:31224131-31242473	36.481	16.7244	-1.12519	5e-05
XLOC_010276	Cd302	chr3:41958035-41991705	171.006	52.9665	-1.69089	5e-05
XLOC_010281	Psmd14	chr3:43660135-43699397	12.5293	6.68619	-0.906049	5e-05
XLOC_010285	Ifih1	chr3:44547091-44593969	1.87224	1.08511	-0.786923	5e-05
XLOC_010304	Ola1	chr3:55596307-55715568	8.86455	4.76395	-0.895891	5e-05
XLOC_010306	Gpr155	chr3:55846336-55900086	2.51367	1.55238	-0.695315	5e-05
XLOC_010311	Atp5g3	chr3:56511747-56514204	357.416	180.014	-0.989494	5e-05
XLOC_010324	Nckap1	chr3:63202816-63274021	4.6005	2.30101	-0.999521	5e-05
XLOC_010330	RGD1563348	chr3:67877680-67879192	52.889	30.8694	-0.77679	5e-05
XLOC_010332	Zdhhc5	chr3:67898611-67920978	5.29915	3.27015	-0.696403	5e-05
XLOC_010486	F2	chr3:76005317-76018603	778.526	446.863	-0.800913	5e-05
XLOC_010493	Cry2	chr3:76802781-76830902	3.12512	1.06382	-1.55466	5e-05
XLOC_010503	Hsd17b12	chr3:78436633-78559707	16.8656	9.80246	-0.782863	5e-05
XLOC_010505	Ttc17	chr3:78706160-78815340	2.8134	1.70234	-0.724793	5e-05
XLOC_010506	Api5	chr3:78819631-78844710	13.884	9.14323	-0.60265	5e-05
XLOC_010527	Rcn1	chr3:90832150-90846395	2.57053	1.0427	-1.30174	5e-05
XLOC_010566	Aqr	chr3:99964017-100034050	1.82361	1.15104	-0.663863	5e-05
XLOC_010572	Srp14	chr3:104906841-104910533	48.3421	26.4579	-0.869582	5e-05
XLOC_010576	Rmdn3	chr3:105651317-105671841	16.0286	10.2126	-0.650299	5e-05
XLOC_010596	Mfap1a	chr3:108268285-108284866	4.91984	2.22299	-1.14611	5e-05
XLOC_010628	Snrpb	chr3:117770453-117778063	40.5752	25.5557	-0.666952	5e-05
XLOC_010639	Siglec1	chr3:118769403-118787908	1.58114	0.2548	-2.63352	5e-05
XLOC_010647	Pcna	chr3:120008714-120012589	9.06631	4.96377	-0.869079	5e-05
XLOC_010652	Hao1	chr3:122506915-122564012	121.213	44.1628	-1.45664	5e-05
XLOC_010710	Pxmp4	chr3:145061136-145078370	46.196	12.44	-1.89278	5e-05
XLOC_010712	Ahcy	chr3:145544833-145560058	394.961	235.58	-0.745496	5e-05
XLOC_010721	Nfs1	chr3:146528819-146551156	51.7087	22.831	-1.17941	5e-05
XLOC_010734	Zhx3	chr3:151560439-151574257	1.95614	1.22287	-0.67774	5e-05
XLOC_010740	Fitm2	chr3:154375987-154382498	6.93301	4.43505	-0.644532	5e-05
XLOC_010741	Serinc3	chr3:154539792-154559239	19.8373	10.9231	-0.860838	5e-05
XLOC_010754	Slpi	chr3:155373824-155376074	85.2059	10.4259	-3.03078	5e-05
XLOC_010795	Bmp7	chr3:163723428-163799567	2.56694	1.15466	-1.15259	5e-05
XLOC_010851	Pus7	chr4:6734330-6774547	2.89515	1.69053	-0.776162	5e-05
XLOC_010862	Phtf2	chr4:9735841-9850438	3.91574	2.29632	-0.769961	5e-05
XLOC_010864	Cd36	chr4:13471877-13525619	2.6909	1.62939	-0.723759	5e-05
XLOC_010875	Gtpbp10	chr4:25162477-25179996	5.24315	3.15456	-0.732997	5e-05
XLOC_010878	Fzd1	chr4:25994422-25998821	5.84341	2.36558	-1.30461	5e-05
XLOC_010896	Phf14	chr4:37147378-37253334	1.77387	0.902467	-0.974951	5e-05
XLOC_010902	Cav2	chr4:42932126-42939503	9.23708	5.83734	-0.662127	5e-05
XLOC_010905	Capza2	chr4:43293338-43329229	18.5767	9.41167	-0.980973	5e-05
XLOC_010906	ST7	chr4:43357516-43604941	4.61838	1.60589	-1.52402	5e-05
XLOC_010925	Calu	chr4:56228616-56256118	18.0138	10.7289	-0.747605	5e-05
XLOC_010962	Clec2l	chr4:66232207-66248866	2.48267	0.467039	-2.41027	5e-05
XLOC_011021	Tmem176a	chr4:76920523-76923598	468.963	194.798	-1.26749	5e-05
XLOC_011026	Gpnmb	chr4:77161351-77182624	1.58244	0.558748	-1.50189	5e-05
XLOC_011032	Mpp6	chr4:78343493-78424470	23.6883	12.3236	-0.942752	5e-05
XLOC_011033	Cbx3	chr4:79707324-79721580	6.33798	4.17997	-0.600531	5e-05
XLOC_011038	Tax1bp1	chr4:81021494-81081478	23.3822	14.2244	-0.717045	5e-05
XLOC_011047	Aqp1	chr4:84098345-84110524	2.39878	1.33633	-0.844027	5e-05
XLOC_011052	Fkbp9	chr4:85816059-85865958	4.93681	2.93646	-0.7495	5e-05
XLOC_011087	Serbp1	chr4:96904327-96921172	33.0941	15.1016	-1.13188	5e-05
XLOC_011091	Krcc1	chr4:104483864-104496846	14.9659	7.9758	-0.907975	5e-05
XLOC_011095	Chmp3	chr4:104812176-104857896	17.2108	6.79319	-1.34115	5e-05
XLOC_011099	St3gal5	chr4:105373384-105432192	5.99829	3.30082	-0.861727	5e-05
XLOC_011104	Retsat	chr4:106100102-106108866	276.305	27.0153	-3.35441	5e-05
XLOC_011105	Suclg1	chr4:106572139-106601495	129.718	74.2722	-0.804484	5e-05
XLOC_011126	Mob1a	chr4:117538484-117557745	4.5121	2.54718	-0.824895	5e-05
XLOC_011145	Nfu1	chr4:121166128-121187110	9.14617	5.21001	-0.811882	5e-05
XLOC_011151	Copg1	chr4:122109612-122134049	9.82956	5.53212	-0.829294	5e-05
XLOC_011192	Arl8b	chr4:144299365-144344431	15.9611	7.24867	-1.13877	5e-05
XLOC_011196	Thumpd3	chr4:148918078-148941044	5.65713	3.74392	-0.595522	5e-05
XLOC_011209	Brk1	chr4:149507732-149522965	40.7295	24.5414	-0.73086	5e-05
XLOC_011210	Vhl	chr4:149529395-149536289	1.74592	0.968773	-0.84976	5e-05
XLOC_011212	Tatdn2	chr4:149602010-149617752	8.72915	5.48475	-0.670415	5e-05
XLOC_011240	Fbxl14	chr4:155824799-155828615	3.58769	2.0327	-0.819657	5e-05
XLOC_011247	Usp18	chr4:157692719-157694884	28.9786	3.12411	-3.21347	5e-05
XLOC_011250	A2m	chr4:158103710-158153423	5.39781	0.608909	-3.14807	5e-05
XLOC_011261	Clec4a1	chr4:159426791-159436329	3.77146	1.50859	-1.32192	5e-05
XLOC_011272	Cd163	chr4:160394832-160428208	2.44947	0.939964	-1.38179	5e-05
XLOC_011276	Phb2	chr4:160835327-160839932	87.8434	44.4005	-0.98436	5e-05
XLOC_011289	Scnn1a	chr4:161445935-161469266	3.51787	0.941	-1.90244	5e-05
XLOC_011323	Cdkn1b	chr4:171841704-171846506	12.4288	6.08942	-1.02931	5e-05
XLOC_011328	Emp1	chr4:172315121-172335536	1.84035	0.721658	-1.3506	5e-05
XLOC_011335	Strap	chr4:174863501-174877750	25.5492	13.8478	-0.883622	5e-05
XLOC_011346	Golt1b	chr4:179952028-179963246	2.08019	0.605893	-1.77958	5e-05
XLOC_011348	Cmas	chr4:180166657-181859617	27.2951	14.1437	-0.948486	5e-05
XLOC_011353	Fgfr1op2	chr4:184153027-184173961	11.9267	7.50863	-0.667578	5e-05
XLOC_011354	Med21	chr4:184223487-184230449	10.6312	4.11125	-1.37066	5e-05
XLOC_011359	Mrps35	chr4:184642427-184673097	16.8714	11.2055	-0.590377	5e-05
XLOC_011363	Mettl20	chr4:186570749-186580493	3.05651	1.10851	-1.46327	5e-05
XLOC_011366	Dnajb6	chr4:336442-1086773	6.72085	4.42746	-0.602165	5e-05
XLOC_011389	Pmpcb	chr4:8746903-8759681	25.54	16.7376	-0.609668	5e-05
XLOC_011412	Steap4	chr4:22688596-22711432	13.5156	8.35126	-0.694565	5e-05
XLOC_011425	Bet1	chr4:28941104-28951375	20.2197	9.59779	-1.07499	5e-05
XLOC_011426	Pon1	chr4:29936313-29964821	798.463	529.006	-0.593943	5e-05
XLOC_011430	Shfm1	chr4:31316083-31336240	100.498	64.2722	-0.644893	5e-05
XLOC_011438	Tmem106b	chr4:38398244-38415059	7.27793	4.49038	-0.696691	5e-05
XLOC_011439	Tmem168	chr4:39012324-39039671	2.42127	1.30917	-0.887108	5e-05
XLOC_011447	Naa38	chr4:44717002-44722869	15.2659	5.83829	-1.3867	5e-05
XLOC_011449	Fam3c	chr4:48628904-48676252	7.3466	2.53346	-1.53597	5e-05
XLOC_011489	Akr1b1	chr4:61645437-61659530	3.79949	1.83578	-1.04942	5e-05
XLOC_011495	Fam180a	chr4:62729243-62745897	2.05644	0.658848	-1.64213	5e-05
XLOC_011496	Mtpn	chr4:62896761-62924175	6.17966	2.29579	-1.42854	5e-05
XLOC_011497	Ptn	chr4:64078754-64160135	10.89	3.36029	-1.69634	5e-05
XLOC_011504	Mrps33	chr4:67330935-67334373	50.1398	33.4061	-0.585845	5e-05
XLOC_011529	Pdia4	chr4:75929397-75948299	58.3601	28.7887	-1.01948	5e-05
XLOC_011536	Tmem176b	chr4:76911905-76919362	310.636	172.293	-0.850358	5e-05
XLOC_011543	Hnrnpa2b1	chr4:79700326-79704112	152.661	91.0505	-0.745591	5e-05
XLOC_011544	Skap2	chr4:80149845-80300111	7.90409	4.48197	-0.818466	5e-05
XLOC_011552	Hibadh	chr4:80850299-80948361	123.578	71.9673	-0.780003	5e-05
XLOC_011560	Gars	chr4:83718583-83759591	19.3611	12.4929	-0.632049	5e-05
XLOC_011565	Lsm5	chr4:85656849-85660066	28.8083	17.2339	-0.741234	5e-05
XLOC_011575	Hpgds	chr4:94611606-94636147	2.79548	0.805304	-1.79549	5e-05
XLOC_011578	Gadd45a	chr4:96649940-96652243	26.8385	11.211	-1.25939	5e-05
XLOC_011589	Usp39	chr4:105623921-105650275	8.33108	3.47368	-1.26204	5e-05
XLOC_011592	Vamp8	chr4:105692450-105694906	65.9206	21.4934	-1.61683	5e-05
XLOC_011593	Mat2a	chr4:105739942-105745472	7.83171	2.00117	-1.96849	5e-05
XLOC_011604	Pole4	chr4:116856444-116862256	12.0506	7.37178	-0.709024	5e-05
XLOC_011617	Clec4f	chr4:117839862-117849584	69.885	23.4101	-1.57785	5e-05
XLOC_011621	Spr	chr4:119365577-119369308	66.8067	37.9877	-0.814461	5e-05
XLOC_011626	Nat8	chr4:119981265-120006794	48.9227	11.4731	-2.09225	5e-05
XLOC_011633	Snrnp27	chr4:120828679-120838238	9.77693	4.79051	-1.0292	5e-05
XLOC_011635	Anxa4	chr4:120889616-120947662	13.6654	7.76265	-0.815906	5e-05
XLOC_011669	Suclg2	chr4:129995855-130276182	60.1551	34.2411	-0.812959	5e-05
XLOC_011677	Rybp	chr4:135101699-135153427	4.01922	2.36191	-0.766959	5e-05
XLOC_011683	Sumf1	chr4:143596617-143678517	6.03341	3.20829	-0.91117	5e-05
XLOC_011697	Sec13	chr4:149637058-149650449	35.8515	23.0581	-0.636759	5e-05
XLOC_011700	Tamm41	chr4:151138677-151171829	5.84984	2.93537	-0.994855	5e-05
XLOC_011726	Atp6v1e1	chr4:157203841-157225966	25.6712	14.6068	-0.813513	5e-05
XLOC_011752	Tpi1	chr4:160931692-160936871	126.436	76.3742	-0.727252	5e-05
XLOC_011766	Cd9	chr4:162279461-162312889	5.0829	1.56587	-1.69869	5e-05
XLOC_011782	Pzp	chr4:165505078-165551149	1157.15	715.82	-0.692908	5e-05
XLOC_011795	Klrk1	chr4:166914785-166925222	4.5205	0.5036	-3.16613	5e-05
XLOC_011846	Hebp1	chr4:172082423-172095053	27.2089	11.3834	-1.25715	5e-05
XLOC_011854	Mgp	chr4:173910594-173913917	120.211	49.1751	-1.28957	5e-05
XLOC_011856	Arhgdib	chr4:173967841-173986494	15.9482	9.63702	-0.726739	5e-05
XLOC_011866	Gys2	chr4:179984035-180018819	49.4803	20.1255	-1.29783	5e-05
XLOC_011883	Amn1	chr4:186585327-186612239	2.76131	0.902417	-1.61348	5e-05
XLOC_011894	Tmem70	chr5:1983165-2007544	14.0788	8.33842	-0.755679	5e-05
XLOC_011901	Tram1	chr5:4844207-4869207	71.0996	40.8614	-0.799102	5e-05
XLOC_011912	Mrpl15	chr5:14932622-14943904	6.08564	2.4769	-1.29687	5e-05
XLOC_011923	Rab2a	chr5:22389584-22452198	51.5056	34.2713	-0.587731	5e-05
XLOC_011937	Nbn	chr5:30541609-30576168	5.85781	2.42174	-1.27432	5e-05
XLOC_011940	Rmdn1	chr5:34210398-34233936	20.3703	11.9739	-0.766575	5e-05
XLOC_011942	Ttpa	chr5:34638550-34659077	97.6148	37.1683	-1.39303	5e-05
XLOC_011944	Ccnc	chr5:36465489-36483538	3.05687	1.47129	-1.05498	5e-05
XLOC_011950	Ndufaf4	chr5:39939786-39944959	5.45334	2.71855	-1.0043	5e-05
XLOC_011958	Ube2j1	chr5:49317880-49337258	5.86013	3.48935	-0.747973	5e-05
XLOC_011971	Dnaja1	chr5:58100793-58111705	126.836	66.4377	-0.932893	5e-05
XLOC_011974	Chmp5	chr5:58342605-58359749	32.4979	16.0514	-1.01765	5e-05
XLOC_012005	Nans	chr5:63072672-63090183	19.1668	10.8709	-0.818141	5e-05
XLOC_012008	Sec61b	chr5:64096872-64105082	281.488	106.361	-1.40411	5e-05
XLOC_012016	Zfp189	chr5:66266847-66278203	13.0485	6.71623	-0.958165	5e-05
XLOC_012024	Nipsnap3b	chr5:70448726-70481754	96.8143	56.3362	-0.781157	5e-05
XLOC_012028	Tmem38b	chr5:71275818-71311539	15.7081	5.07777	-1.62924	5e-05
XLOC_012029	Rad23b	chr5:73256541-73294296	50.8342	28.2758	-0.846233	5e-05
XLOC_012037	Hsdl2	chr5:77680172-77716789	8.39842	3.10831	-1.43399	5e-05
XLOC_012039	Slc31a2	chr5:79281930-79292436	8.44682	3.97629	-1.08699	5e-05
XLOC_012056	Lurap1l	chr5:99599573-99647041	27.3586	9.53786	-1.52026	5e-05
XLOC_012062	Acer2	chr5:106185778-106237588	4.27712	1.97853	-1.11221	5e-05
XLOC_012072	Nfia	chr5:118165240-118507056	2.87105	1.01857	-1.49504	5e-05
XLOC_012073	Usp1	chr5:119364514-119375885	2.41646	0.833293	-1.536	5e-05
XLOC_012074	Angptl3	chr5:119377148-119535973	79.9765	35.0328	-1.19087	5e-05
XLOC_012078	Pgm1	chr5:120595649-120655915	44.8576	26.4442	-0.762404	5e-05
XLOC_012084	Lepr,Leprot	chr5:122315509-122503437	9.31643	5.83944	-0.673948	5e-05
XLOC_012088	Oma1	chr5:124261196-124314715	5.87031	2.49089	-1.23678	5e-05
XLOC_012090	C8b	chr5:125728605-125766093	147.614	49.4936	-1.57651	5e-05
XLOC_012091	Ppap2b	chr5:126121415-126197099	43.3721	19.4686	-1.15562	5e-05
XLOC_012093	Dhcr24	chr5:127637437-127662621	13.8208	5.82105	-1.2475	5e-05
XLOC_012098	RGD1310313	chr5:128270282-128291399	91.0082	43.0329	-1.08056	5e-05
XLOC_012099	Hspb11	chr5:128343753-128372557	7.90734	3.11224	-1.34524	5e-05
XLOC_012100	Yipf1	chr5:128425972-128461233	14.6173	5.51569	-1.40607	5e-05
XLOC_012117	Faf1	chr5:131027464-131394549	10.6233	6.04749	-0.812826	5e-05
XLOC_012126	Efcab14	chr5:136001418-136039727	2.54997	1.58532	-0.685704	5e-05
XLOC_012171	Ppt1	chr5:142153497-142173401	7.44735	3.64012	-1.03274	5e-05
XLOC_012178	Pabpc4	chr5:142599705-142615003	18.7069	12.448	-0.587657	5e-05
XLOC_012181	Rragc	chr5:143208627-143228469	10.4375	6.42277	-0.700513	5e-05
XLOC_012206	Sfpq	chr5:146460305-146469289	19.4066	11.1944	-0.793773	5e-05
XLOC_012226	Snrnp40	chr5:149388591-149422973	6.47398	3.64865	-0.82729	5e-05
XLOC_012227	Laptm5	chr5:149775903-149797951	7.36973	3.81762	-0.948937	5e-05
XLOC_012240	Fam76a	chr5:152218076-152246849	3.34478	1.22075	-1.45414	5e-05
XLOC_012251	Stmn1	chr5:153226422-153232084	10.4402	4.43208	-1.2361	5e-05
XLOC_012279	Ddost	chr5:157083336-157090071	61.7965	30.8618	-1.0017	5e-05
XLOC_012288	Capzb	chr5:157980876-158080682	35.8128	18.9506	-0.918231	5e-05
XLOC_012289	Akr7a2	chr5:158097678-158106217	108.022	59.6773	-0.856068	5e-05
XLOC_012290	Akr7a3	chr5:158139985-158147514	122.3	62.2829	-0.973515	5e-05
XLOC_012322	Dffa	chr5:166179129-166192029	2.77244	1.65464	-0.744638	5e-05
XLOC_012328	Slc2a5	chr5:167240441-167285761	12.6017	3.2519	-1.95426	5e-05
XLOC_012335	Klhl21	chr5:169236426-169246001	3.17698	1.71437	-0.889973	5e-05
XLOC_012339	Acot7	chr5:169409305-169501907	14.3768	8.82237	-0.704505	5e-05
XLOC_012347	LOC246295	chr5:170762436-170795348	4.1468	2.74858	-0.593315	5e-05
XLOC_012361	Ssu72	chr5:172560733-172591202	29.4652	15.5396	-0.923057	5e-05
XLOC_012364	Ccnl2	chr5:172666511-172673022	69.6606	28.843	-1.27212	5e-05
XLOC_012372	Sdf4	chr5:172836093-172853044	77.504	47.3779	-0.710057	5e-05
XLOC_012394	RGD1561849	chr5:9213350-9238896	2.27128	0.920273	-1.30337	5e-05
XLOC_012396	Rrs1	chr5:9304460-9306081	7.23458	4.43103	-0.707266	5e-05
XLOC_012415	Car8	chr5:21951254-22049427	27.9974	13.5496	-1.04704	5e-05
XLOC_012417	Ndufaf6	chr5:24893550-24918258	9.91303	2.14768	-2.20655	5e-05
XLOC_012426	Decr1	chr5:30492185-30520206	151.585	97.881	-0.631031	5e-05
XLOC_012429	Wwp1	chr5:34238504-34325951	7.69804	3.862	-0.995143	5e-05
XLOC_012435	Ufl1	chr5:40307712-40340062	6.47975	4.05955	-0.674617	5e-05
XLOC_012444	Slc35a1	chr5:51271751-51290346	7.32667	4.78003	-0.616137	5e-05
XLOC_012449	RGD1359108	chr5:51839723-51865205	2.24468	1.35695	-0.72614	5e-05
XLOC_012471	Ccl21	chr5:59238896-59240001	30.3805	9.82664	-1.62838	5e-05
XLOC_012497	Exosc3	chr5:61880621-61883825	5.9751	2.52837	-1.24076	5e-05
XLOC_012509	Alg2	chr5:64092016-64096576	3.56796	2.02105	-0.819997	5e-05
XLOC_012512	Acnat2	chr5:66146501-66150754	639.839	311.414	-1.03887	5e-05
XLOC_012514	Mrpl50	chr5:66261552-66266710	9.54386	4.78159	-0.997084	5e-05
XLOC_012535	Ptgr1	chr5:77010808-77029326	78.4383	50.6658	-0.630545	5e-05
XLOC_012542	LOC298109	chr5:78488172-78491508	7309.48	2054.84	-1.83075	5e-05
XLOC_012545	LOC298111	chr5:78818792-78822494	8.32211	3.31823	-1.32653	5e-05
XLOC_012546	Zfp37	chr5:79119306-79152270	11.3222	2.90123	-1.96442	5e-05
XLOC_012551	Pole3	chr5:79517590-79520825	7.31625	4.81917	-0.60232	5e-05
XLOC_012560	Megf9	chr5:87771840-87884885	1.97771	0.598099	-1.72538	5e-05
XLOC_012561	Tle1	chr5:89682836-89765744	14.2777	8.69197	-0.716007	5e-05
XLOC_012570	Psip1	chr5:102304947-102336608	1.72099	0.728	-1.24123	5e-05
XLOC_012581	Klhl9	chr5:108196980-108201165	5.62166	3.34385	-0.749486	5e-05
XLOC_012587	Plaa	chr5:114869340-114899356	15.6952	9.95274	-0.65716	5e-05
XLOC_012595	Tm2d1	chr5:118765551-118806996	12.8247	4.91042	-1.38501	5e-05
XLOC_012599	Jak1	chr5:121804585-121905581	10.0354	6.64208	-0.595396	5e-05
XLOC_012602	Slc35d1	chr5:124107634-124154054	3.4593	1.32337	-1.38627	5e-05
XLOC_012614	Lrrc42	chr5:128322283-128343332	10.8833	7.07539	-0.621232	5e-05
XLOC_012617	Cpt2	chr5:129007684-129025501	42.3108	17.9125	-1.24006	5e-05
XLOC_012621	Zfyve9	chr5:129924319-130083310	1.98196	0.753179	-1.39586	5e-05
XLOC_012625	Cdkn2c	chr5:131012524-131017679	1.93493	0.457721	-2.07974	5e-05
XLOC_012628	Cmpk1	chr5:135320847-135348973	25.4679	15.8736	-0.682048	5e-05
XLOC_012630	Cyp4a2,Cyp4a8	chr5:135546857-135773006	42.6334	21.0132	-1.02069	5e-05
XLOC_012639	Tmem69	chr5:136831040-136834619	3.42921	1.54328	-1.15188	5e-05
XLOC_012640	Nasp	chr5:136884704-136910192	5.58875	3.6959	-0.596599	5e-05
XLOC_012642	Mmachc	chr5:136995230-137001367	4.05875	2.40315	-0.756109	5e-05
XLOC_012657	St3gal3	chr5:138397471-138599287	3.33355	0.959043	-1.79739	5e-05
XLOC_012673	RGD1564804	chr5:139811355-139816011	23.5701	10.6154	-1.1508	5e-05
XLOC_012674	Ybx1	chr5:139859175-139875840	43.8072	23.836	-0.878025	5e-05
XLOC_012677	Ctps	chr5:141136685-141165817	2.36351	1.04478	-1.17773	5e-05
XLOC_012685	Mfsd2a	chr5:142260559-142275435	182.496	65.7678	-1.47241	5e-05
XLOC_012691	Utp11l	chr5:144003626-144018513	13.4185	6.3035	-1.09	5e-05
XLOC_012720	Rbbp4	chr5:148472396-148492172	30.7614	10.6538	-1.52976	5e-05
XLOC_012728	Khdrbs1	chr5:148872073-148899225	13.0101	7.89123	-0.72131	5e-05
XLOC_012740	Nr0b2	chr5:151524684-151528000	160.001	66.5518	-1.26553	5e-05
XLOC_012753	Hmgn2	chr5:152712157-152715527	42.8889	24.4919	-0.8083	5e-05
XLOC_012754	Dhdds	chr5:152718304-152744637	18.8964	10.3658	-0.866288	5e-05
XLOC_012757	Sh3bgrl3	chr5:152877342-152878716	37.1546	24.4171	-0.605651	5e-05
XLOC_012767	Tmem57	chr5:153568606-153626132	2.70949	1.27456	-1.08802	5e-05
XLOC_012768	Tmem50a	chr5:153674487-153690232	26.0027	13.2091	-0.977127	5e-05
XLOC_012781	C1qb	chr5:155647522-155653072	64.2692	29.5107	-1.12289	5e-05
XLOC_012782	C1qc	chr5:155656103-155659430	102.409	46.8281	-1.1289	5e-05
XLOC_012783	C1qa	chr5:155662332-155665180	92.6466	27.8047	-1.73641	5e-05
XLOC_012785	Cdc42	chr5:156106123-156143040	49.7683	31.6443	-0.65328	5e-05
XLOC_012842	Rbp7	chr5:166528435-166533050	4.81234	1.40644	-1.77469	5e-05
XLOC_012845	Slc25a33	chr5:166836556-166861525	10.4606	4.19162	-1.31939	5e-05
XLOC_012851	Per3	chr5:168152692-168187442	7.23563	0.254965	-4.82675	5e-05
XLOC_012852	Vamp3	chr5:168190568-168201165	15.0672	8.32554	-0.855792	5e-05
XLOC_012878	Gltpd1	chr5:172723908-172727994	4.85526	2.28865	-1.08505	5e-05
XLOC_012886	Isg15	chr5:173034478-173035766	53.797	14.4155	-1.89991	5e-05
XLOC_012902	Gemin6	chr6:3125742-3130157	11.4036	1.02802	-3.47155	5e-05
XLOC_012917	Cript	chr6:10475036-10482993	10.7829	6.61859	-0.704154	5e-05
XLOC_012921	Epcam	chr6:11176663-11192628	11.7543	7.04716	-0.738077	5e-05
XLOC_012929	Xdh	chr6:21417684-21590015	11.3917	5.04126	-1.17612	5e-05
XLOC_012949	Hadha	chr6:26173797-26191434	12.561	2.06053	-2.60787	5e-05
XLOC_012962	Laptm4a	chr6:32410288-32427917	82.9799	40.8417	-1.02272	5e-05
XLOC_012967	Rdh14	chr6:33867710-33872853	5.01274	3.1551	-0.667914	5e-05
XLOC_012973	Odc1	chr6:41309210-41315796	12.9164	4.73511	-1.44773	5e-05
XLOC_012985	Tssc1	chr6:46633906-46747548	5.35653	2.99059	-0.840868	5e-05
XLOC_012987	Pxdn	chr6:47878702-47914112	1.84349	0.975933	-0.917585	5e-05
XLOC_012994	Nampt	chr6:51129159-51166514	21.8978	2.30768	-3.24627	5e-05
XLOC_012995	Sypl1	chr6:51284537-51303975	9.19987	2.36248	-1.96131	5e-05
XLOC_013008	Agmo	chr6:56042872-56380045	57.2051	27.3022	-1.06712	5e-05
XLOC_013014	Scfd1	chr6:71453365-71532347	10.4635	5.77211	-0.858189	5e-05
XLOC_013017	Nubpl	chr6:72264448-72476212	6.96312	3.06761	-1.18262	5e-05
XLOC_013020	Srp54	chr6:75446837-75494000	12.7759	6.09753	-1.06713	5e-05
XLOC_013026	LOC314140	chr6:77685498-77693665	13.2045	7.56608	-0.803409	5e-05
XLOC_013034	Mgat2	chr6:91137261-91139749	11.1986	4.71291	-1.24864	5e-05
XLOC_013036	Klhdc2	chr6:91259825-91274820	14.432	9.44463	-0.611703	5e-05
XLOC_013037	Arf6	chr6:91337495-91338644	17.2504	11.0112	-0.647655	5e-05
XLOC_013041	Tmx1	chr6:92562591-92572638	2.41971	0.97954	-1.30466	5e-05
XLOC_013049	Ppm1a	chr6:95162066-95198936	14.3661	6.39961	-1.16661	5e-05
XLOC_013051	Mnat1	chr6:95548844-95698573	2.26088	1.07617	-1.07098	5e-05
XLOC_013054	Hif1a	chr6:96419023-96463891	4.58572	1.78057	-1.36481	5e-05
XLOC_013057	Mthfd1	chr6:98849445-98916936	37.9316	24.1713	-0.650103	5e-05
XLOC_013062	Churc1	chr6:99349204-99364032	100.34	46.7436	-1.10206	5e-05
XLOC_013069	Eif2s1	chr6:101495443-101520113	8.17604	4.99896	-0.709773	5e-05
XLOC_013087	RGD1307704	chr6:107985350-107987969	4.09342	1.86341	-1.13536	5e-05
XLOC_013104	Eif2b2	chr6:109266353-109272778	6.92708	4.13311	-0.745019	5e-05
XLOC_013133	Cpsf2	chr6:126246236-126274144	1.89371	1.01022	-0.906549	5e-05
XLOC_013136	Golga5	chr6:126740319-126765513	6.29961	3.90584	-0.689631	5e-05
XLOC_013146	LOC299282	chr6:128435210-128450672	372.414	90.4704	-2.04139	5e-05
XLOC_013147	Serpina3n	chr6:128461774-128469309	874.421	489.026	-0.838418	5e-05
XLOC_013151	Gskip	chr6:129842136-129858116	6.74031	2.8968	-1.21836	5e-05
XLOC_013153	Papola	chr6:129936038-129988319	11.9241	7.81174	-0.610164	5e-05
XLOC_013237	Nucks1	chr6:142904061-142905776	7.52807	4.75642	-0.662403	5e-05
XLOC_013242	Rapgef5	chr6:144949907-145030090	1.85913	0.633446	-1.55333	5e-05
XLOC_013254	Atl2	chr6:2728723-2771082	51.8566	22.4301	-1.20909	5e-05
XLOC_013261	Cox7a2l	chr6:6834523-6861652	46.4067	24.6033	-0.915479	5e-05
XLOC_013266	Abcg5	chr6:8027646-8064425	5.0059	2.76491	-0.856399	5e-05
XLOC_013271	Mcfd2	chr6:10763515-10774854	92.8433	56.8783	-0.706918	5e-05
XLOC_013281	Ltbp1	chr6:19942625-20355085	2.012	1.15014	-0.806817	5e-05
XLOC_013284	Yipf4	chr6:20885520-20896940	14.6127	6.28293	-1.21772	5e-05
XLOC_013287	Ehd3	chr6:21638704-21686023	13.3602	8.563	-0.641758	5e-05
XLOC_013288	Lbh	chr6:22662375-22664663	3.07674	1.68697	-0.866969	5e-05
XLOC_013294	Ppp1cb	chr6:24067543-24099280	10.3646	3.4551	-1.58487	5e-05
XLOC_013296	Bre	chr6:24406836-24791918	12.8422	7.56151	-0.764142	5e-05
XLOC_013317	Hadhb	chr6:26139396-26166945	47.8702	22.0255	-1.11995	5e-05
XLOC_013319	Ubxn2a	chr6:28184298-28213135	3.87587	2.20157	-0.815991	5e-05
XLOC_013333	Lpin1	chr6:40253663-40297192	9.47998	3.52717	-1.42637	5e-05
XLOC_013339	Ywhaq	chr6:41945768-41976123	15.8406	4.03525	-1.9729	5e-05
XLOC_013347	Rps7	chr6:46511960-46516825	399.137	262.817	-0.602827	5e-05
XLOC_013351	Dld	chr6:49185187-49205894	19.9754	11.5753	-0.787175	5e-05
XLOC_013354	Bcap29	chr6:49464361-49504424	4.10747	1.93381	-1.0868	5e-05
XLOC_013361	Tspan13	chr6:54726557-54753312	1.66289	0.63886	-1.38013	5e-05
XLOC_013363	Arl4a	chr6:59212598-59214609	15.1908	6.90782	-1.13689	5e-05
XLOC_013366	Ndufa10	chr6:62280336-62282271	3.49848	1.50528	-1.2167	5e-05
XLOC_013367	Dnajb9	chr6:63583032-63587247	11.0484	2.44388	-2.17659	5e-05
XLOC_013377	Cfl2	chr6:75203380-75207425	7.21809	2.90557	-1.3128	5e-05
XLOC_013389	Clec14a	chr6:78851636-78854778	2.53718	1.54908	-0.711811	5e-05
XLOC_013390	Sec23a	chr6:79660575-79706898	2.23927	1.10395	-1.02035	5e-05
XLOC_013391	Trappc6b	chr6:79741787-79752878	6.18004	2.8153	-1.13433	5e-05
XLOC_013392	Fbxo33	chr6:79902507-79934591	2.44957	1.41215	-0.79463	5e-05
XLOC_013396	Fkbp3	chr6:86410858-86422588	15.2029	9.28487	-0.711393	5e-05
XLOC_013407	Map4k5	chr6:91885446-91978735	2.07221	1.31148	-0.659973	5e-05
XLOC_013434	Atp6v1d	chr6:101479416-101494826	14.4764	6.04075	-1.2609	5e-05
XLOC_013443	Erh	chr6:104396469-104406985	30.1555	17.8969	-0.752713	5e-05
XLOC_013450	Med6	chr6:105432910-105446531	12.4743	6.97631	-0.83842	5e-05
XLOC_013466	Mlh3	chr6:109280909-109318893	3.07099	1.78499	-0.782791	5e-05
XLOC_013469	Tmed10	chr6:109396503-109411292	106.367	52.3294	-1.02336	5e-05
XLOC_013498	Atxn3	chr6:126196042-126229844	2.1447	1.0815	-0.987738	5e-05
XLOC_013499	Lgmn	chr6:126668904-126694869	10.8513	5.62804	-0.947162	5e-05
XLOC_013501	LOC100233176,Moap1	chr6:127014006-127031009	14.9103	7.13534	-1.06326	5e-05
XLOC_013506	Ifi27l2b	chr6:127733539-127735026	2066.88	722.065	-1.51726	5e-05
XLOC_013516	Serpina3k	chr6:128379390-128386801	2293.89	1143.58	-1.00424	5e-05
XLOC_013537	Hsp90aa1	chr6:135413618-135419147	51.8931	24.0564	-1.10912	5e-05
XLOC_013543	Bag5	chr6:136491443-136495093	4.6488	2.87464	-0.693476	5e-05
XLOC_013569	Prim1	chr7:1293136-1323027	7.88482	4.67337	-0.754613	5e-05
XLOC_013571	Ptges3	chr7:1351205-1368857	77.527	38.6091	-1.00576	5e-05
XLOC_013578	Stat2	chr7:1564384-1580652	43.1136	26.3879	-0.708268	5e-05
XLOC_013586	Mmp19	chr7:2091531-2099235	11.6749	5.73398	-1.0258	5e-05
XLOC_013589	Cd63	chr7:2208658-2211323	142.569	31.5692	-2.17507	5e-05
XLOC_013646	Klf16	chr7:10656661-10658690	12.1774	3.55399	-1.7767	5e-05
XLOC_013704	Cry1	chr7:20643878-20709216	1.98457	1.15311	-0.783297	5e-05
XLOC_013716	Pah	chr7:24175897-24243590	561.878	329.87	-0.768359	5e-05
XLOC_013722	Arl1	chr7:25403920-25416168	13.4679	6.41194	-1.07069	5e-05
XLOC_013736	Ube2n	chr7:32719958-32750002	18.6338	11.0129	-0.758723	5e-05
XLOC_013737	Eea1	chr7:33302848-33396666	2.17728	1.35087	-0.688635	5e-05
XLOC_013739	Dcn	chr7:35004233-35045189	6.07127	2.07427	-1.5494	5e-05
XLOC_013761	Nap1l1	chr7:50506869-50530177	6.80877	3.06798	-1.1501	5e-05
XLOC_013766	Tspan8	chr7:55104256-55136906	3.58026	0.543664	-2.71928	5e-05
XLOC_013777	Llph	chr7:59491264-59494994	10.2198	6.62367	-0.625661	5e-05
XLOC_013797	Rdh16	chr7:67752256-67766995	88.3883	20.7973	-2.08746	5e-05
XLOC_013799	Sdc2	chr7:68290557-68405183	183.783	108.911	-0.754855	5e-05
XLOC_013801	Mtdh	chr7:69527181-69583015	5.05807	1.90984	-1.40513	5e-05
XLOC_013802	Laptm4b	chr7:69654989-69697850	4.51463	2.49867	-0.853445	5e-05
XLOC_013814	Dcaf13	chr7:74668620-74703967	30.8461	11.538	-1.41869	5e-05
XLOC_013817	Oxr1	chr7:77058663-77502363	10.399	6.59698	-0.656563	5e-05
XLOC_013818	Emc2	chr7:79265487-79300317	23.2589	12.5794	-0.886718	5e-05
XLOC_013822	Ebag9	chr7:80515271-80533345	8.22566	4.44341	-0.888465	5e-05
XLOC_013830	Col14a1	chr7:91801533-92032966	4.04036	2.37766	-0.76494	5e-05
XLOC_013838	Rnf139	chr7:95659068-95661624	11.0132	6.76963	-0.702083	5e-05
XLOC_013839	Mtss1	chr7:95808265-95947923	60.0354	27.1382	-1.14549	5e-05
XLOC_013856	Ly6e	chr7:113151827-113155521	30.6954	8.38419	-1.87228	5e-05
XLOC_013878	Gpt	chr7:114746053-114748903	180.443	83.4994	-1.1117	5e-05
XLOC_013894	Pdxp	chr7:116880750-116886199	4.06038	0.472248	-3.104	5e-05
XLOC_013901	Eif3s6ip	chr7:117062696-117073746	24.9001	14.7567	-0.754777	5e-05
XLOC_013904	Maff	chr7:117328923-117340276	2.41863	0.618899	-1.96641	5e-05
XLOC_013907	Ddx17	chr7:117552039-117554887	26.6372	16.7253	-0.67141	5e-05
XLOC_013929	Tef	chr7:119927856-120619299	25.206	7.22354	-1.80299	5e-05
XLOC_013944	Tspo	chr7:121589444-121599344	8.07416	2.85752	-1.49855	5e-05
XLOC_013951	Npap60	chr7:122945878-122963151	4.51207	2.76921	-0.704313	5e-05
XLOC_013956	Atxn10	chr7:123338624-123461767	19.5126	8.44858	-1.20762	5e-05
XLOC_013959	Ppara	chr7:123729773-123807090	11.856	3.02789	-1.96923	5e-05
XLOC_013965	Creld2	chr7:127123882-127130729	38.5356	21.8285	-0.819977	5e-05
XLOC_013981	Pphln1	chr7:131866853-131958060	3.29972	2.14892	-0.61873	5e-05
XLOC_014007	Aqp5	chr7:138337730-138341257	3.81263	1.82294	-1.06452	5e-05
XLOC_014013	Mettl7a	chr7:139062219-139062750	15.1746	5.4562	-1.47569	5e-05
XLOC_014028	Mfsd5	chr7:141032927-141035209	10.9864	6.8128	-0.689401	5e-05
XLOC_014034	Prr13	chr7:141216908-141220213	10.392	5.36565	-0.953647	5e-05
XLOC_014035	Pcbp2	chr7:141232767-141253910	49.6901	32.5825	-0.608861	5e-05
XLOC_014037	Tbca	chr7:141657521-141658053	125.717	62.9036	-0.998964	5e-05
XLOC_014045	Hnrnpa1	chr7:142150228-142154520	23.0867	11.1804	-1.04608	5e-05
XLOC_014051	Hsd17b6	chr7:1267776-1289002	120.384	61.8981	-0.959672	5e-05
XLOC_014053	Spryd4	chr7:1495474-1497060	13.1028	8.31957	-0.655298	5e-05
XLOC_014054	Apon	chr7:1550251-1551655	131.715	38.946	-1.75787	5e-05
XLOC_014062	Rpl41	chr7:1839937-1841017	2109.37	1321.26	-0.674903	5e-05
XLOC_014066	Suox	chr7:1973470-1976040	38.3421	24.1439	-0.667274	5e-05
XLOC_014141	Eef2	chr7:10017060-10022331	226.596	128.609	-0.817134	5e-05
XLOC_014184	Bsg	chr7:11507913-11515132	140.756	56.1823	-1.32501	5e-05
XLOC_014241	Hsp90b1	chr7:23332985-23347525	202.288	105.428	-0.940146	5e-05
XLOC_014246	Chpt1	chr7:25157445-25198384	30.7146	11.8213	-1.37754	5e-05
XLOC_014257	Slc25a3	chr7:28054655-28062119	131.294	74.5156	-0.817189	5e-05
XLOC_014285	Glipr1	chr7:51081711-51092707	4.24849	1.76603	-1.26644	5e-05
XLOC_014289	Rab21	chr7:54550246-54575032	6.14407	2.60474	-1.23805	5e-05
XLOC_014290	Tmem19	chr7:54606462-54632803	17.1016	10.8062	-0.662276	5e-05
XLOC_014295	Cct2	chr7:56391340-56404084	26.7728	12.0126	-1.15623	5e-05
XLOC_014299	Lyc2,Lyz2	chr7:56607707-56613053	24.1224	8.32775	-1.53437	5e-05
XLOC_014300	Cpsf6	chr7:56658290-56689892	2.48041	1.51649	-0.70984	5e-05
XLOC_014302	Slc35e3	chr7:57043096-57056156	5.65064	2.2218	-1.34668	5e-05
XLOC_014304	Rap1b	chr7:57132749-57139811	10.4039	3.74426	-1.47437	5e-05
XLOC_014306	Cand1	chr7:58461204-58499092	5.40466	2.63101	-1.03859	5e-05
XLOC_014339	Mterfd1	chr7:67969806-67988047	10.6803	4.56934	-1.2249	5e-05
XLOC_014342	Nipal2	chr7:70021791-70135156	3.45359	1.52628	-1.17807	5e-05
XLOC_014348	Ankrd46	chr7:71986087-72007046	12.222	4.11413	-1.57082	5e-05
XLOC_014349	Pabpc1	chr7:72116139-72128433	63.4589	27.1313	-1.22586	5e-05
XLOC_014351	Ywhaz	chr7:72283824-72306126	18.4303	10.9695	-0.74858	5e-05
XLOC_014356	Azin1	chr7:74159129-74189447	7.66144	3.1212	-1.29551	5e-05
XLOC_014357	Slc25a32	chr7:74650543-74668364	11.1492	2.76107	-2.01364	5e-05
XLOC_014368	Rad21	chr7:88267647-88294703	11.4804	7.17228	-0.678663	5e-05
XLOC_014372	Enpp2	chr7:91295823-91377850	76.188	40.0595	-0.927418	5e-05
XLOC_014380	Zhx1	chr7:94753898-94775381	2.31626	1.29777	-0.83576	5e-05
XLOC_014384	Anxa13	chr7:95071044-95123201	1.8159	0.567382	-1.67829	5e-05
XLOC_014470	Rac2	chr7:116520065-116532482	9.33955	4.21376	-1.14825	5e-05
XLOC_014494	St13	chr7:119694122-119728936	54.2792	27.3058	-0.991191	5e-05
XLOC_014552	Yaf2	chr7:131771035-131825986	8.35062	4.34028	-0.944096	5e-05
XLOC_014560	Slc38a4	chr7:135693013-135750703	157.316	81.7564	-0.944258	5e-05
XLOC_014580	Arf3	chr7:137505202-137510262	14.4086	8.6454	-0.736931	5e-05
XLOC_014656	Dcun1d5	chr8:4072745-4094149	16.0227	8.44296	-0.924295	5e-05
XLOC_014666	Tmem123	chr8:4604129-4632932	21.3485	9.50474	-1.16741	5e-05
XLOC_014670	Mtmr2	chr8:10556643-10606844	4.94509	3.20574	-0.62534	5e-05
XLOC_014681	Chordc1	chr8:15732904-15759297	6.44395	3.39126	-0.926125	5e-05
XLOC_014720	LOC691141	chr8:20629813-20648525	8.02079	4.34557	-0.884199	5e-05
XLOC_014727	Swsap1	chr8:21058316-21060845	2.20239	1.13748	-0.953227	5e-05
XLOC_014732	2015-09-07	chr8:24924746-24988221	8.61846	5.27975	-0.706961	5e-05
XLOC_014739	Zbtb44	chr8:30841898-30894133	2.16623	1.16064	-0.900268	5e-05
XLOC_014756	Tmem218	chr8:38459285-38474642	15.359	6.18684	-1.31181	5e-05
XLOC_014838	Hspa8	chr8:43784034-43787760	322.037	138.461	-1.21775	5e-05
XLOC_014846	Usp2	chr8:47052084-47076306	15.7412	1.44635	-3.44406	5e-05
XLOC_014853	Hyou1	chr8:47346752-47358869	30.545	19.4843	-0.648626	5e-05
XLOC_014857	Ddx6	chr8:47573535-47605957	2.45147	1.26828	-0.950771	5e-05
XLOC_014904	Agphd1	chr8:58484176-58505553	1.78705	0.758398	-1.23655	5e-05
XLOC_014920	Cox5a	chr8:61264970-61276380	211.574	111.851	-0.919591	5e-05
XLOC_014930	Nptn	chr8:62389892-62555260	13.6037	5.65584	-1.26619	5e-05
XLOC_014965	Fam96a	chr8:70410775-70422702	23.2526	10.6339	-1.12873	5e-05
XLOC_014971	Anxa2	chr8:73897617-73934041	14.8692	9.08564	-0.710663	5e-05
XLOC_014972	Bnip2	chr8:74421903-74435300	2.83345	1.35264	-1.06679	5e-05
XLOC_014973	Gtf2a2	chr8:74447865-74456735	41.0222	14.7898	-1.4718	5e-05
XLOC_014988	Rsl24d1	chr8:77877454-77886465	7.76589	3.7797	-1.03888	5e-05
XLOC_014997	Lysmd2	chr8:80446543-80462607	7.08546	2.31584	-1.61332	5e-05
XLOC_015002	Gclc	chr8:82724428-82762847	29.9785	19.617	-0.611822	5e-05
XLOC_015003	Elovl5	chr8:82922550-82948348	13.2418	4.91601	-1.42954	5e-05
XLOC_015006	Gsta4	chr8:83165138-83183055	141.82	92.1699	-0.621696	5e-05
XLOC_015015	Bckdhb	chr8:88997978-89191017	56.1795	31.9601	-0.81377	5e-05
XLOC_015019	Cyb5r4	chr8:92278430-92343490	5.77692	2.86345	-1.01255	5e-05
XLOC_015040	Nmnat3	chr8:103472425-103584246	4.71165	2.41392	-0.964855	5e-05
XLOC_015047	Stag1	chr8:105524755-105919971	3.5781	2.0338	-0.81502	5e-05
XLOC_015051	Ryk	chr8:107822822-107894331	2.8075	0.803515	-1.80489	5e-05
XLOC_015057	Mrpl3	chr8:110130049-110153411	14.9396	7.33835	-1.02562	5e-05
XLOC_015072	Cish	chr8:112541033-112545982	2.42247	0.857982	-1.49746	5e-05
XLOC_015083	Ifrd2	chr8:112834733-112839956	16.2647	7.15924	-1.18387	5e-05
XLOC_015111	Ccdc51	chr8:114095904-114106348	7.46635	3.95125	-0.918094	5e-05
XLOC_015144	Ctdspl	chr8:123960577-123993452	3.74042	2.28759	-0.70937	5e-05
XLOC_015162	Pcbp2	chr8:126998920-127000272	14.3154	7.01734	-1.02857	5e-05
XLOC_015164	Higd1a	chr8:127076653-127085885	39.4993	21.2316	-0.895609	5e-05
XLOC_015182	Aasdhppt	chr8:847235-858000	33.8947	18.8065	-0.84983	5e-05
XLOC_015197	Ankrd49	chr8:11582728-11587414	2.39794	1.48077	-0.695449	5e-05
XLOC_015201	RGD1309534	chr8:12084955-12106942	33.8369	18.3839	-0.880155	5e-05
XLOC_015202	RGD1311723	chr8:12108474-12154885	3.24983	0.672941	-2.27181	5e-05
XLOC_015241	Eif3g	chr8:19915631-19920117	46.5029	24.2619	-0.938627	5e-05
XLOC_015247	Cdc37	chr8:20164149-20176763	36.0493	18.1847	-0.987246	5e-05
XLOC_015266	Herpud2	chr8:24777332-24821665	4.21689	2.13987	-0.978657	5e-05
XLOC_015271	Jam3	chr8:26697126-26758579	5.71851	2.94997	-0.954938	5e-05
XLOC_015292	LOC100360095	chr8:36126885-36128517	7829.93	4979.86	-0.652896	5e-05
XLOC_015294	Stt3a	chr8:37977377-38016865	10.6496	5.28727	-1.0102	5e-05
XLOC_015345	Sorl1	chr8:44958577-45101843	2.02587	0.353368	-2.5193	5e-05
XLOC_015354	Rnf26	chr8:47092909-47095108	9.37634	4.33254	-1.11381	5e-05
XLOC_015358	C2cd2l	chr8:47288755-47299021	16.9262	10.6775	-0.664685	5e-05
XLOC_015368	Atp5l	chr8:47869991-47876824	470.351	282.999	-0.732939	5e-05
XLOC_015376	Pafah1b2	chr8:48938555-48957109	3.32808	2.06623	-0.68769	5e-05
XLOC_015381	Zbtb16	chr8:51931529-52094813	3.87688	0.426896	-3.18294	5e-05
XLOC_015404	Acat1	chr8:57044053-57073038	107.943	71.2677	-0.598948	5e-05
XLOC_015409	Cib2	chr8:58093940-58110808	2.69245	0.7582	-1.82827	5e-05
XLOC_015411	Wdr61	chr8:58268874-58286551	21.0737	12.1717	-0.79192	5e-05
XLOC_015416	Tspan3	chr8:59739960-59764317	6.14463	2.93264	-1.06713	5e-05
XLOC_015430	Cyp1a2	chr8:61439061-61447861	335.092	179.361	-0.901696	5e-05
XLOC_015454	Map2k1	chr8:68379074-68451589	10.8968	6.28197	-0.794613	5e-05
XLOC_015456	Rab11a	chr8:68931924-68979514	18.3166	10.3474	-0.823878	5e-05
XLOC_015465	Aph1b	chr8:71122680-71143726	8.34219	3.06768	-1.44328	5e-05
XLOC_015467	Lactb	chr8:71266864-71283398	29.6348	17.8469	-0.731619	5e-05
XLOC_015478	Polr2m	chr8:75947161-75954593	12.0089	5.49424	-1.12811	5e-05
XLOC_015486	Tmod3	chr8:80317883-80377994	4.9726	3.13396	-0.666013	5e-05
XLOC_015494	Gsta2	chr8:83299248-83312958	2807.58	1845.84	-0.605054	5e-05
XLOC_015496	Slc17a5	chr8:83516463-83551409	3.09785	1.95871	-0.661364	5e-05
XLOC_015499	Tmem30a	chr8:84827710-84849715	23.1478	12.463	-0.893229	5e-05
XLOC_015508	Pgm3	chr8:91810222-91827293	1.8777	0.809038	-1.21468	5e-05
XLOC_015514	Tmed3	chr8:94590176-94598090	13.1942	6.71666	-0.974091	5e-05
XLOC_015517	Morf4l1	chr8:95006475-95027449	24.7128	11.5399	-1.09863	5e-05
XLOC_015522	Pls1	chr8:100825542-100858153	3.93404	2.50877	-0.649029	5e-05
XLOC_015528	Spsb4	chr8:102034524-102107618	4.64588	0.352218	-3.72141	5e-05
XLOC_015545	RGD1310507	chr8:108266262-108286026	287.371	150.631	-0.931901	5e-05
XLOC_015549	Nudt16	chr8:110199804-110201844	9.70544	4.3515	-1.15728	5e-05
XLOC_015552	Atp2c1	chr8:110516091-110603620	5.9197	2.93308	-1.01311	5e-05
XLOC_015554	Abhd14a	chr8:111583673-111591234	9.41864	5.76671	-0.707771	5e-05
XLOC_015560	Manf	chr8:112111357-112113311	89.2654	35.8108	-1.31771	5e-05
XLOC_015575	Dag1	chr8:113470870-113483552	7.64783	4.83172	-0.662514	5e-05
XLOC_015601	Stt3b	chr8:119681129-119747750	12.7746	8.51162	-0.585775	5e-05
XLOC_015638	Sult1c3	chr9:486575-531962	279.118	140.276	-0.992604	5e-05
XLOC_015674	Hsp90ab1	chr9:11033495-11038868	141.527	57.2664	-1.30532	5e-05
XLOC_015707	Lmbrd1	chr9:23436786-23511389	9.31599	5.2351	-0.831493	5e-05
XLOC_015716	Plekhb2	chr9:33585360-33618323	5.87739	3.05214	-0.945358	5e-05
XLOC_015736	Il1r1	chr9:39434909-39473552	16.2329	6.08608	-1.41534	5e-05
XLOC_015744	Mrps9	chr9:42043449-42102684	22.5768	13.6466	-0.726303	5e-05
XLOC_015746	RGD1310553	chr9:42302027-42312697	4.71943	3.0287	-0.639913	5e-05
XLOC_015754	Asnsd1	chr9:45071437-45089056	4.63167	2.89556	-0.677689	5e-05
XLOC_015758	Nab1	chr9:46084089-46124258	4.40711	2.77556	-0.667057	5e-05
XLOC_015763	Coq10b	chr9:53858749-53878664	29.0001	10.5939	-1.45282	5e-05
XLOC_015765	Mob4	chr9:53922794-53946745	4.34177	2.54834	-0.768727	5e-05
XLOC_015767	RGD1306941	chr9:56272656-56281182	4.74849	2.57104	-0.88512	5e-05
XLOC_015768	MGC94335	chr9:56283827-56310215	13.3722	5.95869	-1.16617	5e-05
XLOC_015769	Spats2l	chr9:56584579-56607773	2.00045	0.894004	-1.16197	5e-05
XLOC_015775	Bzw1	chr9:57053422-57065699	11.8801	4.90747	-1.2755	5e-05
XLOC_015792	Eef1b2	chr9:61832221-61834944	160.128	105.517	-0.601753	5e-05
XLOC_015799	Rpe	chr9:65470070-65490200	6.66882	3.77192	-0.822134	5e-05
XLOC_015800	Cps1	chr9:65907210-66017942	85.1895	25.6435	-1.73208	5e-05
XLOC_015803	Atic	chr9:70676743-70696865	8.52898	4.83533	-0.81876	5e-05
XLOC_015808	Igfbp2	chr9:71966876-71994208	17.2611	3.25965	-2.40474	5e-05
XLOC_015810	Arpc2	chr9:73563616-73594263	81.5215	51.6592	-0.658155	5e-05
XLOC_015813	Slc11a1	chr9:73714691-73725511	9.48354	5.29796	-0.83999	5e-05
XLOC_015845	Agfg1	chr9:82162479-82216301	3.10648	1.76069	-0.819135	5e-05
XLOC_015858	Ptma	chr9:85291202-85295242	201.848	46.0996	-2.13044	5e-05
XLOC_015867	Neu2	chr9:86553195-86556412	1.9532	0.829984	-1.23469	5e-05
XLOC_015873	Spp2	chr9:87297051-87316546	579.709	320.51	-0.854958	5e-05
XLOC_015880	Lrrfip1	chr9:90278890-90346980	3.9531	1.5929	-1.31133	5e-05
XLOC_015908	Fam174a	chr9:94575772-94593929	5.46118	2.60155	-1.06984	5e-05
XLOC_015914	Man2a1	chr9:103302747-103521769	9.79366	6.4509	-0.602349	5e-05
XLOC_015923	Lpin2	chr9:110380691-110455453	11.444	3.45254	-1.72886	5e-05
XLOC_015928	Rab5a	chr9:1492865-1516405	7.76332	2.54861	-1.60696	5e-05
XLOC_015958	Mrps18a	chr9:10405161-10435570	43.1942	25.5989	-0.754758	5e-05
XLOC_015967	Cyp39a1	chr9:12926124-13002576	33.7393	19.0872	-0.82182	5e-05
XLOC_015988	Ptp4a1	chr9:29617635-29625197	116.971	23.9866	-2.28585	5e-05
XLOC_015996	Uggt1	chr9:35055039-35164194	1.98284	0.867233	-1.19307	5e-05
XLOC_016010	Txndc9	chr9:36926558-36936470	12.7168	4.79877	-1.406	5e-05
XLOC_016022	Slc40a1	chr9:44977429-44995358	24.1142	7.90265	-1.60947	5e-05
XLOC_016028	Stat1	chr9:46455634-46497560	15.9458	7.5811	-1.07269	5e-05
XLOC_016038	Hspd1	chr9:53884192-53895043	70.9635	43.5885	-0.70313	5e-05
XLOC_016045	Ppil3	chr9:57089456-57103114	4.08805	1.76958	-1.208	5e-05
XLOC_016047	Fam126b	chr9:57180409-57252641	2.75526	1.05678	-1.38251	5e-05
XLOC_016054	Sumo1	chr9:58212537-58242760	32.5683	21.4605	-0.601782	5e-05
XLOC_016059	Ndufs1	chr9:61798142-61831964	16.1933	7.60533	-1.09031	5e-05
XLOC_016069	Acadl	chr9:65613129-65651772	179.016	107.472	-0.736123	5e-05
XLOC_016104	Farsb	chr9:77806575-77865757	3.81258	2.25582	-0.757119	5e-05
XLOC_016108	Serpine2	chr9:79091414-79166330	5.53742	2.76816	-1.00029	5e-05
XLOC_016109	Cul3	chr9:79574061-79634396	6.51555	3.19241	-1.02924	5e-05
XLOC_016115	Pid1	chr9:83412796-83429039	5.98457	2.16957	-1.46384	5e-05
XLOC_016121	Ncl	chr9:84085585-85235241	54.8796	31.0124	-0.823425	5e-05
XLOC_016123	Pde6d	chr9:85307906-85352836	5.13967	2.46143	-1.06218	5e-05
XLOC_016137	Per2	chr9:90645341-90687509	21.2733	8.11829	-1.3898	5e-05
XLOC_016139	Ndufa10	chr9:91655134-91689653	35.7493	18.8148	-0.926048	5e-05
XLOC_016164	Pja2	chr9:103002777-103054007	4.69843	2.5863	-0.861288	5e-05
XLOC_016166	Vapa	chr9:104339038-104368908	56.6208	33.6555	-0.750492	5e-05
XLOC_016170	Twsg1	chr9:104694730-104729090	2.69772	1.67914	-0.68402	5e-05
XLOC_016178	Myl12a	chr9:110190029-110197715	71.2478	30.2762	-1.23466	5e-05
XLOC_016319	RGD1564541	chrX:7992594-8019120	1.97193	1.19764	-0.719418	5e-05
XLOC_016330	Maob	chrX:17553528-17657852	37.1942	21.317	-0.803074	5e-05
XLOC_016374	Pfkfb1	chrX:39833985-39886071	50.7384	19.2158	-1.40079	5e-05
XLOC_016404	Syap1	chrX:52547034-52580729	6.70248	4.17152	-0.684123	5e-05
XLOC_016418	Tbl1x	chrX:63310559-63392534	2.93764	1.69755	-0.791201	5e-05
XLOC_016449	Foxo4	chrX:89332277-89338835	1.9541	0.864016	-1.17737	5e-05
XLOC_016466	Pgk1	chrX:94324218-94340193	41.316	25.3914	-0.702359	5e-05
XLOC_016475	Sh3bgrl	chrX:97453823-97559776	15.6646	8.74116	-0.841615	5e-05
XLOC_016478	Apool	chrX:100911058-100979133	4.07933	2.10724	-0.952981	5e-05
XLOC_016503	Wbp5	chrX:123554559-123556844	5.78205	3.12899	-0.885885	5e-05
XLOC_016511	Rnf128	chrX:127309150-127366229	6.83199	3.2887	-1.05479	5e-05
XLOC_016528	Hprt1	chrX:139929646-139961616	42.9375	24.9648	-0.782342	5e-05
XLOC_016535	F9	chrX:145527977-145576578	151.443	94.366	-0.682434	5e-05
XLOC_016542	Fmr1	chrX:154756030-154793782	6.67967	4.01011	-0.736134	5e-05
XLOC_016546	Hmgb3	chrX:157027844-157033079	8.51567	3.72641	-1.19233	5e-05
XLOC_016578	Gria3	chrX:3452522-3718486	3.81153	1.96154	-0.958384	5e-05
XLOC_016580	Mcts1	chrX:6764789-6776128	13.9673	7.37566	-0.921206	5e-05
XLOC_016590	Slc25a5	chrX:8072238-8075306	287.181	126.16	-1.1867	5e-05
XLOC_016594	Il13ra1	chrX:8758658-8820545	5.60655	3.25739	-0.783398	5e-05
XLOC_016615	Ddx3x	chrX:21495071-21508690	15.2189	8.63689	-0.817275	5e-05
XLOC_016619	Atp6ap2	chrX:22264998-22291959	8.29021	3.81296	-1.1205	5e-05
XLOC_016621	Tspan7	chrX:24362331-24459595	17.2257	9.82655	-0.809808	5e-05
XLOC_016662	Ubqln2	chrX:37992906-37996327	2.85376	1.16751	-1.28942	5e-05
XLOC_016688	Ctps2	chrX:52386348-52541409	4.93851	2.18734	-1.1749	5e-05
XLOC_016689	Rbbp7	chrX:52669702-52688332	24.8227	15.9327	-0.639671	5e-05
XLOC_016727	Vsig4	chrX:83872091-83898242	19.0101	5.48317	-1.79369	5e-05
XLOC_016753	Magt1	chrX:94095501-94133659	5.09458	2.4694	-1.04481	5e-05
XLOC_016761	Hmgn5,Nsbp1	chrX:97367512-97376081	9.28587	5.49848	-0.756003	5e-05
XLOC_016773	Tspan6	chrX:121432320-121439205	6.20083	3.37452	-0.87778	5e-05
XLOC_016794	Zdhhc9	chrX:134537437-134573364	8.87098	5.1236	-0.791935	5e-05
XLOC_016822	Mospd1	chrX:140301919-140329537	5.82091	3.11277	-0.903043	5e-05
XLOC_016823	Mmgt1	chrX:141123952-141136288	3.46964	1.83551	-0.918603	5e-05
XLOC_016849	RGD1562747	chrX:156620141-156623658	7.65381	4.37415	-0.807175	5e-05
XLOC_001615	Nr2f2	chr1:125280973-125286929	9.35838	5.9178	-0.661198	0.0001
XLOC_001689	Aqp11	chr1:154973795-154983962	6.63803	3.42233	-0.955778	0.0001
XLOC_001959	Tex36	chr1:193083748-193098063	2.75475	0.438367	-2.65171	0.0001
XLOC_002135	Fen1	chr1:212688117-212692486	2.4652	1.2277	-1.00575	0.0001
XLOC_002197	RGD1359158	chr1:224820923-224887275	4.67827	2.99843	-0.641769	0.0001
XLOC_002799	Gngt2	chr10:84554317-84557459	22.6992	13.9531	-0.702057	0.0001
XLOC_003106	Bnip1	chr10:16648618-16660896	10.3466	6.57643	-0.653781	0.0001
XLOC_003290	Slc16a13	chr10:57056390-57060041	5.07051	2.9542	-0.779364	0.0001
XLOC_003405	Pex12	chr10:71378817-71382448	3.87596	2.56156	-0.597528	0.0001
XLOC_003564	Tmem101	chr10:91218273-91222027	4.33009	2.57335	-0.750747	0.0001
XLOC_004613	Tmem185b	chr13:32276928-32280274	2.62888	1.67163	-0.653194	0.0001
XLOC_004753	Fcgr3a	chr13:86867640-86877665	4.13851	2.1394	-0.951905	0.0001
XLOC_005140	Sparcl1	chr14:6766346-6797581	4.89753	3.21508	-0.607198	0.0001
XLOC_005166	Scarb2	chr14:17119365-17170850	4.54177	2.87162	-0.661391	0.0001
XLOC_005225	Commd8	chr14:38498898-38509473	7.04978	4.66079	-0.597006	0.0001
XLOC_005677	Styx	chr15:21241060-21268647	1.70663	0.693946	-1.29825	0.0001
XLOC_006421	Mef2bnb	chr16:19757637-19764480	35.1272	21.4113	-0.714213	0.0001
XLOC_006885	Cks2	chr17:19423501-19429451	11.3978	6.93419	-0.716958	0.0001
XLOC_007469	Aktip	chr19:17035219-17045094	3.91805	2.38474	-0.716305	0.0001
XLOC_007565	Vps4a	chr19:36887344-36900864	7.4088	4.7984	-0.626686	0.0001
XLOC_008098	Mbnl1	chr2:149891872-150004089	2.47283	1.01999	-1.27761	0.0001
XLOC_008818	Slc35a3	chr2:212902952-212939222	4.54319	2.89532	-0.649984	0.0001
XLOC_009508	Ptges2	chr3:11521213-11528395	8.29819	5.23896	-0.663515	0.0001
XLOC_009618	Rbm45	chr3:59058685-59073662	4.08692	2.60783	-0.648161	0.0001
XLOC_009873	Chchd5	chr3:116734451-116735406	11.1047	5.39923	-1.04035	0.0001
XLOC_009951	Csnk2a1	chr3:142564753-142609305	3.40834	2.08173	-0.711284	0.0001
XLOC_010155	Ubac1	chr3:4178963-4201546	6.67469	4.10176	-0.702457	0.0001
XLOC_010270	Cytip	chr3:39893886-39921114	2.26396	1.15962	-0.965194	0.0001
XLOC_010744	Tomm34	chr3:154995685-155012532	4.32921	2.70743	-0.67718	0.0001
XLOC_011040	Chn2	chr4:82649231-82678513	5.70831	3.34517	-0.770986	0.0001
XLOC_011660	Chchd4	chr4:125647268-125656403	2.514	1.20719	-1.05833	0.0001
XLOC_012416	Plekhf2	chr5:24835704-24851069	3.56543	2.30588	-0.628757	0.0001
XLOC_012623	Rnf11	chr5:130809330-130831169	5.54459	3.10868	-0.834776	0.0001
XLOC_014255	Actr6	chr7:26516477-26537032	1.99191	1.05078	-0.922691	0.0001
XLOC_014876	RGD1566243	chr8:51707470-51708458	3.27315	1.29437	-1.33843	0.0001
XLOC_014919	Rpp25	chr8:61248739-61250120	3.09231	0.934149	-1.72696	0.0001
XLOC_014936	Pkm	chr8:63486491-63508016	3.25255	1.65107	-0.97817	0.0001
XLOC_015622	RGD1311745	chr8:127690772-127694126	12.5958	8.09596	-0.637671	0.0001
XLOC_015778	Cflar	chr9:57309835-57356635	4.25172	2.60682	-0.705755	0.0001
XLOC_015906	D2hgdh	chr9:93100368-93119170	5.13708	2.99775	-0.777066	0.0001
XLOC_016664	Mageh1	chrX:38583718-38584975	4.0324	2.3238	-0.795151	0.0001
XLOC_000051	Trmt11	chr1:27737887-27793205	2.87454	1.61103	-0.835345	0.00015
XLOC_000102	Smoc2	chr1:53165791-53295124	1.75748	0.926352	-0.923877	0.00015
XLOC_000718	Lyrm1	chr1:178172444-178265367	2.75753	1.43226	-0.945083	0.00015
XLOC_000987	Fam111a	chr1:215581409-215597220	18.329	0.0383632	-8.90019	0.00015
XLOC_002318	Rsl1d1	chr10:4284438-4326284	2.14166	0.970515	-1.14191	0.00015
XLOC_004157	Usp12	chr12:8757531-8808106	3.2568	1.51472	-1.1044	0.00015
XLOC_004406	Daglb	chr12:11403011-11446588	3.89081	2.51133	-0.63162	0.00015
XLOC_004551	Wsb2	chr12:40406889-40427103	8.74647	5.64777	-0.631019	0.00015
XLOC_004874	Tmem177	chr13:32688857-32692283	2.20009	1.00509	-1.13023	0.00015
XLOC_006708	Serpinb1a	chr17:37950874-37959283	2.23066	0.955772	-1.22273	0.00015
XLOC_008189	S100a8	chr2:182961995-182962515	33.2452	18.9855	-0.808249	0.00015
XLOC_008194	S100a10	chr2:186645673-186654321	24.6238	15.7973	-0.640375	0.00015
XLOC_008491	Card6	chr2:54282216-54293630	1.92551	1.28032	-0.588742	0.00015
XLOC_008836	Larp7	chr2:224805622-224815790	43.0092	26.1712	-0.716663	0.00015
XLOC_009239	RT1-Bb	chr20:4730558-4736201	17.1938	11.0986	-0.631519	0.00015
XLOC_009627	Dusp19	chr3:63473332-63485843	3.05989	1.37127	-1.15796	0.00015
XLOC_011479	Tmem209	chr4:57392635-57419582	3.08136	1.87577	-0.716086	0.00015
XLOC_012404	Tmem68	chr5:16787572-16818342	2.12803	1.37164	-0.63362	0.00015
XLOC_013115	RGD1309492	chr6:111075530-111098353	2.39288	1.57211	-0.606046	0.00015
XLOC_013823	Utp23	chr7:88169420-88174702	6.16627	3.48004	-0.825294	0.00015
XLOC_013850	Chrac1	chr7:110811565-110814954	18.8499	12.4854	-0.594319	0.00015
XLOC_003246	Map2k4	chr10:52009148-52041599	3.39698	1.46049	-1.2178	0.0002
XLOC_003364	Sdf2	chr10:64378702-64425858	38.3699	24.7079	-0.635003	0.0002
XLOC_005233	Rbm47	chr14:44815887-44846216	2.70804	1.47968	-0.871961	0.0002
XLOC_011103	Capg	chr4:105850320-105862109	2.77328	1.21332	-1.19264	0.0002
XLOC_011928	Tp53inp1	chr5:25008269-25014263	2.98926	1.54487	-0.9523	0.0002
XLOC_016529	Fhl1	chrX:141270411-141329283	2.08024	1.20864	-0.783365	0.0002
XLOC_000732	Prkcb	chr1:181117971-181459858	1.56831	0.873812	-0.843814	0.00025
XLOC_001245	Dynlt1	chr1:41097173-41103997	5.23501	2.60487	-1.00698	0.00025
XLOC_002067	Rab1b	chr1:207720770-207727458	5.67862	3.14742	-0.851372	0.00025
XLOC_002147	Tmem132a	chr1:213356269-213367559	3.27834	2.04842	-0.678455	0.00025
XLOC_002763	Ska2	chr10:75383080-75400888	3.48904	2.13222	-0.710474	0.00025
XLOC_006761	Yae1d1	chr17:54911891-54918407	4.58022	2.53971	-0.850753	0.00025
XLOC_007809	Maf	chr19:45859509-45861454	1.99627	0.92587	-1.10843	0.00025
XLOC_008333	Papss1	chr2:229005798-229040958	1.75282	0.73447	-1.25491	0.00025
XLOC_012541	Mup5	chr5:78468164-78471567	2.29925	0.953315	-1.27014	0.00025
XLOC_012620	Prpf38a	chr5:129866097-129877797	2.98929	1.83522	-0.703846	0.00025
XLOC_012730	Tinagl1	chr5:149198273-149207653	6.83385	4.4663	-0.613617	0.00025
XLOC_013539	Cinp	chr6:135595587-135609484	3.33031	1.95192	-0.770763	0.00025
XLOC_014242	Stab2	chr7:23470508-23632029	1.60537	0.969246	-0.72797	0.00025
XLOC_014886	Cryab	chr8:54107823-54111502	6.45006	2.99786	-1.10538	0.00025
XLOC_014901	Dnaja4	chr8:58250792-58266534	1.98315	1.0706	-0.88938	0.00025
XLOC_014984	Ccpg1	chr8:77660207-77861090	3.47801	2.08813	-0.736053	0.00025
XLOC_016704	Obp1f	chrX:63689822-63696729	3.01924	1.4414	-1.06671	0.00025
XLOC_000377	Nkg7	chr1:93813122-93814190	4.91426	2.11716	-1.21484	0.0003
XLOC_004272	Rilpl2	chr12:33238327-33250549	7.18128	4.18243	-0.7799	0.0003
XLOC_004527	Gpn3	chr12:35384027-35392646	6.65161	4.0999	-0.698114	0.0003
XLOC_004685	Glrx2	chr13:57567016-57605648	5.7667	3.64916	-0.660183	0.0003
XLOC_007961	Ttc33	chr2:54367845-54409972	1.5568	0.859028	-0.857804	0.0003
XLOC_011503	Mkrn1	chr4:66911794-66929911	7.70685	5.10856	-0.593226	0.0003
XLOC_011627	Cml2	chr4:120044196-120044877	8.64992	4.65433	-0.894113	0.0003
XLOC_012424	Otud6b	chr5:29268065-29283381	1.41282	0.547017	-1.36891	0.0003
XLOC_013055	Snapc1	chr6:96479144-96505377	2.24565	1.33617	-0.749024	0.0003
XLOC_014588	Tuba1a	chr7:137729404-137733071	5.33063	3.36088	-0.665465	0.0003
XLOC_015062	Dusp7	chr8:111510357-111517392	2.66824	1.68875	-0.659931	0.0003
XLOC_000795	Bccip	chr1:193205781-193270794	7.31794	2.84042	-1.36533	0.00035
XLOC_001684	Tmem126b	chr1:147146180-147158120	8.52151	5.51814	-0.626926	0.00035
XLOC_002640	Rpain	chr10:57874556-57881526	5.09001	2.46851	-1.04403	0.00035
XLOC_004009	Popdc2	chr11:64154285-64170282	2.00548	1.10665	-0.857749	0.00035
XLOC_007401	Ctif	chr18:72366504-72458414	6.55929	3.69391	-0.828391	0.00035
XLOC_011567	Nt5c3	chr4:85870877-85913812	4.26358	2.83208	-0.5902	0.00035
XLOC_011817	Magohb	chr4:168979270-168986993	6.07169	3.27835	-0.889131	0.00035
XLOC_014026	Igfbp6	chr7:140885387-140890027	4.34279	1.68781	-1.36347	0.00035
XLOC_001246	Ezr	chr1:41178194-41221735	3.25722	2.01454	-0.69319	0.0004
XLOC_001957	Mettl10	chr1:192296931-192320995	2.60445	1.37652	-0.919958	0.0004
XLOC_004942	Rgs1	chr13:58121187-58125514	2.25442	1.24966	-0.851224	0.0004
XLOC_005209	Hopx	chr14:33369055-33377945	1.79053	0.322848	-2.47146	0.0004
XLOC_005210	Ppat	chr14:33492706-33543743	7.05622	4.43594	-0.669657	0.0004
XLOC_005368	Asb3	chr14:112086424-112175472	1.94376	0.533666	-1.86484	0.0004
XLOC_005511	Pi4k2b	chr14:62975860-63002714	4.223	2.63599	-0.679925	0.0004
XLOC_012935	Supt7l	chr6:24994267-25004406	4.01084	2.58079	-0.636091	0.0004
XLOC_014278	Acss3	chr7:45646821-45833803	2.19424	1.42798	-0.61975	0.0004
XLOC_014722	RGD1309188	chr8:20650467-20701435	10.6011	6.00788	-0.819282	0.0004
XLOC_003773	Cmss1	chr11:43763987-44068609	2.49396	1.19426	-1.06232	0.00045
XLOC_005659	Oxsm	chr15:10761609-10765356	2.66404	1.76782	-0.591649	0.00045
XLOC_005769	Rnaseh2b	chr15:41554753-41597638	5.22432	3.46259	-0.593392	0.00045
XLOC_008318	Fabp2	chr2:219591501-219605097	3.61974	1.20566	-1.58606	0.00045
XLOC_010227	Rab14	chr3:14245697-14255984	9.96737	6.64143	-0.585719	0.00045
XLOC_011642	Isy1	chr4:122006784-122027475	5.92002	3.71389	-0.672671	0.00045
XLOC_015024	Bcl2a1	chr8:94045108-94053777	6.76965	4.22207	-0.681128	0.00045
XLOC_015031	Plscr1	chr8:97206387-97226725	1.74354	0.858576	-1.022	0.00045
XLOC_016514	Prps1	chrX:128249842-128271893	2.92038	1.84993	-0.658683	0.00045
XLOC_016682	Piga	chrX:50799641-50809327	1.76232	0.574662	-1.61669	0.00045
XLOC_001343	Ncr1	chr1:68964773-68972654	1.49557	0.243895	-2.61637	0.0005
XLOC_004493	Psph	chr12:27969747-27984318	5.36049	3.2887	-0.704849	0.0005
XLOC_008008	Fabp4	chr2:93536132-93540734	7.50523	3.71594	-1.01417	0.0005
XLOC_008219	Sf3b4	chr2:190976680-190981433	5.01031	3.15057	-0.669287	0.0005
XLOC_009882	Ptpra	chr3:118061712-118171299	2.84054	1.86274	-0.608734	0.0005
XLOC_011180	Arl6ip5	chr4:131929502-131953033	4.08169	1.42744	-1.51574	0.0005
XLOC_012972	Nol10	chr6:41121420-41202780	1.80969	1.13292	-0.675694	0.0005
XLOC_000381	Ctu1	chr1:94083640-94089433	3.58733	2.21189	-0.697628	0.00055
XLOC_002829	Zpbp2	chr10:87370696-87379596	2.06552	1.13747	-0.86068	0.00055
XLOC_008353	Trmt10a	chr2:235670050-235683260	3.18867	1.82619	-0.80412	0.00055
XLOC_016082	Aamp	chr9:73606371-73697690	45.1685	28.7442	-0.652044	0.00055
XLOC_003298	Cxcl16	chr10:57296125-57307217	2.27225	1.08291	-1.06921	0.0006
XLOC_005319	Aebp1	chr14:86525747-86535664	2.12485	1.36552	-0.637911	0.0006
XLOC_008438	Nsa2	chr2:27444419-27733168	33.3444	19.7073	-0.758713	0.0006
XLOC_009172	RT1-M3-1	chr20:1412552-1416692	2.68521	1.40515	-0.934306	0.0006
XLOC_015280	Dcps	chr8:34902110-34956168	7.93435	5.01249	-0.662585	0.0006
XLOC_008934	RT1-EC2,RT1-S3,RT1-T24-1,RT1-T24-3	chr20:2815942-3413320	211.093	77.9273	-1.43768	0.00065
XLOC_012325	Clstn1	chr5:166671091-166734907	1.9963	1.32413	-0.592291	0.00065
XLOC_013967	Panx2	chr7:127364189-127374412	2.8521	1.7698	-0.688441	0.00065
XLOC_014185	Gzmm	chr7:11526383-11533590	3.66914	1.50255	-1.28803	0.00065
XLOC_000307	Sertad1	chr1:82565981-82569249	6.68818	4.39418	-0.606021	0.00075
XLOC_010083	Vapb	chr3:164632387-164669187	4.41583	2.23805	-0.980443	0.0008
XLOC_014879	Zw10	chr8:52316232-52341095	1.91019	1.14171	-0.742514	0.0008
XLOC_014943	Cln6	chr8:66987056-67002013	2.32694	1.4041	-0.72879	0.0008
XLOC_002961	C1qtnf1	chr10:108431983-108452098	2.47569	1.24447	-0.992304	0.00085
XLOC_004435	Vamp7	chr12:17248699-17278193	3.64479	1.27257	-1.51809	0.00085
XLOC_007002	Ccny	chr17:66039496-66168042	3.83713	2.35862	-0.702081	0.00085
XLOC_009119	Fyn	chr20:43501852-43695567	1.52645	0.747467	-1.0301	0.00085
XLOC_010058	Tp53rk	chr3:157949563-157953323	2.65843	1.63264	-0.703365	0.00085
XLOC_010062	Slc9a8	chr3:158575253-158623901	2.59901	1.57031	-0.726909	0.00085
XLOC_011501	Zc3hav1	chr4:65854470-65894691	2.0562	1.32744	-0.631338	0.00085
XLOC_004018	Hcls1	chr11:65619700-65643533	3.36402	2.07151	-0.699502	0.0009
XLOC_004934	RGD1566099	chr13:52164822-52170015	4.86913	2.5571	-0.929154	0.0009
XLOC_005885	Nkiras1	chr15:9072544-9082065	2.13048	1.41097	-0.59449	0.0009
XLOC_006247	LOC498592	chr16:44800477-45184368	8.17793	5.13533	-0.67128	0.0009
XLOC_009909	Ndufaf5	chr3:128353865-128384213	5.62581	3.71129	-0.60014	0.0009
XLOC_010686	Fam110a	chr3:142325679-142336270	3.89174	2.33724	-0.735613	0.0009
XLOC_004405	Fam220a	chr12:11341686-11343291	2.74847	1.69677	-0.695838	0.00095
XLOC_016431	Apoo	chrX:81784729-81889550	4.77179	3.11122	-0.617052	0.00095
XLOC_004576	Ficd	chr12:43924660-43927515	3.11438	1.85951	-0.744016	0.001
XLOC_005909	Gmfb	chr15:22664727-22675100	2.17252	1.32176	-0.716904	0.001
XLOC_013158	Evl	chr6:132981021-133019870	3.71727	2.36743	-0.650923	0.001
XLOC_008396	Ptger3	chr2:255680690-255759202	2.99063	0.660149	-2.17958	0.00105
XLOC_013982	Irak4	chr7:133055184-133081614	2.09137	1.34161	-0.640486	0.0011
XLOC_009606	Scrn3	chr3:55818803-55835967	2.03204	0.945075	-1.10443	0.00115
XLOC_013379	RGD1304624	chr6:75393620-75446411	1.92333	0.88609	-1.11808	0.00115
XLOC_013220	Trmt61a	chr6:136460060-136466051	3.23643	1.91468	-0.757304	0.0012
XLOC_009258	Bak1	chr20:5255953-5264593	1.92316	1.066	-0.851268	0.00125
XLOC_009965	Hck	chr3:143447613-143490280	4.0256	2.66582	-0.594627	0.0013
XLOC_013408	Sav1	chr6:92081609-92101975	2.51759	1.65802	-0.602576	0.0013
XLOC_000992	Lpxn	chr1:215885953-215920253	1.67346	0.951172	-0.815054	0.0014
XLOC_006451	Hand2	chr16:36324326-36326037	22.6332	10.0327	-1.17372	0.0014
XLOC_010945	Akr1b8	chr4:61714281-61726856	2.05876	0.750835	-1.45521	0.0014
XLOC_009482	Gle1	chr3:8924782-8948712	3.43342	2.27617	-0.593039	0.00145
XLOC_012261	Srsf10	chr5:154637425-154645826	3.46075	2.1962	-0.656076	0.00145
XLOC_005665	Fhit	chr15:15823460-17329184	4.05026	1.63258	-1.31086	0.0015
XLOC_014849	Mcam	chr8:47121604-47127934	1.9572	1.29144	-0.599808	0.00155
XLOC_001493	Fxyd5	chr1:86076281-86085675	7.08415	4.60003	-0.622951	0.0016
XLOC_003955	Dscr3	chr11:34778323-34803052	4.26316	2.17461	-0.971165	0.00165
XLOC_008231	Rnf115	chr2:191528020-191596690	1.61762	0.670061	-1.2715	0.00165
XLOC_004510	Setd8	chr12:33254095-33270187	3.75019	1.9878	-0.915789	0.0017
XLOC_006706	Serpinb6	chr17:37316388-37335124	4.02142	2.62486	-0.615466	0.00175
XLOC_006157	Oxnad1	chr16:7541192-7575437	4.43227	2.92306	-0.600566	0.00185
XLOC_009498	Fubp3	chr3:10679699-10726695	3.27283	2.10812	-0.634586	0.00185
XLOC_010511	Trim44	chr3:87458182-87594329	2.25321	1.04027	-1.11503	0.00185
XLOC_010263	Arl5a	chr3:33905755-33926681	3.2783	2.12366	-0.626393	0.0019
XLOC_004675	Ddx59	chr13:49463512-49488668	2.43098	1.57475	-0.62642	0.00195
XLOC_004778	Slamf9	chr13:88480176-88482957	1.58642	0.662225	-1.26038	0.00195
XLOC_004884	Acmsd	chr13:40547365-40573700	1.70115	0.24596	-2.79001	0.00195
XLOC_003393	Tefm	chr10:68341243-68345583	3.51376	2.24668	-0.645222	0.002
XLOC_010331	Tmx2	chr3:67880725-67898448	3.33644	0.557215	-2.582	0.002
XLOC_010796	Zbp1	chr3:164078443-164088795	1.56739	0.781359	-1.00431	0.002
XLOC_008473	Skiv2l2	chr2:44183289-44306293	3.22973	2.14261	-0.592045	0.0021
XLOC_008185	S100a4	chr2:182885069-182887380	11.287	6.62368	-0.768959	0.0022
XLOC_010042	Dbndd2	chr3:155509139-155511899	4.6265	3.00419	-0.622949	0.0022
XLOC_015414	Nrg4	chr8:58751583-58830666	8.2784	1.83975	-2.16984	0.0022
XLOC_007341	Pggt1b	chr18:40410054-40452878	1.92494	1.17672	-0.710045	0.00225
XLOC_009952	Tbc1d20	chr3:142623712-142640197	4.8443	3.21562	-0.591193	0.0023
XLOC_011862	Slco1a1	chr4:179431195-179851288	16.802	2.87799	-2.5455	0.0023
XLOC_012464	Fam219a	chr5:58939481-58988651	2.50523	1.59733	-0.649275	0.0023
XLOC_006063	Ppp3cc	chr15:50616634-50665966	2.54563	1.66624	-0.611432	0.00245
XLOC_004115	Mapk1	chr11:85968731-86030387	3.48695	2.26571	-0.622001	0.00255
XLOC_008383	Dnajb4	chr2:250683149-250685242	3.75312	2.32609	-0.690183	0.00255
XLOC_001947	Nsmce4a	chr1:189857632-189864721	3.28409	1.55209	-1.08128	0.0026
XLOC_009816	Tyro3	chr3:106309670-106328607	1.5438	0.994133	-0.63498	0.0026
XLOC_000260	Opa3	chr1:78592873-78611029	1.92597	1.17008	-0.718977	0.00265
XLOC_016678	Gemin8	chrX:48952034-48970869	5.49889	3.58751	-0.616158	0.00265
XLOC_003381	LOC100910940	chr10:65531841-65766305	1.91162	0.562462	-1.76497	0.00275
XLOC_008014	Il7	chr2:96356082-96399830	1.73814	0.961916	-0.853559	0.003
XLOC_010752	Slpil2	chr3:155290488-155291939	6.7327	1.84355	-1.8687	0.003
XLOC_013496	Fbln5	chr6:126018541-126098234	1.91458	1.21334	-0.658049	0.003
XLOC_008682	Mtx1	chr2:181379689-181381406	15.2746	9.66251	-0.660663	0.0031
XLOC_004660	Klhl12	chr13:47403578-47433301	2.83537	1.88458	-0.589299	0.0032
XLOC_004806	Zfp238	chr13:93345904-93347473	4.02445	2.60707	-0.626362	0.0032
XLOC_012553	Kif12	chr5:80146348-80152996	2.84004	1.83002	-0.634055	0.0032
XLOC_012832	Agtrap	chr5:165154267-165164570	2.05817	1.28355	-0.681223	0.0032
XLOC_008516	Ankrd33b	chr2:83369612-83446622	2.20942	1.08586	-1.02483	0.00325
XLOC_010779	Ptgis	chr3:158356877-158387984	1.63066	0.509652	-1.67787	0.00335
XLOC_011156	Mgll	chr4:122822492-122922892	3.00837	1.68674	-0.834748	0.00335
XLOC_000699	Parva	chr1:170232440-170387843	4.56322	2.96492	-0.62206	0.0034
XLOC_000186	Tnnt1	chr1:68036410-68045142	1.89289	0.588245	-1.6861	0.00355
XLOC_004118	Dnm1l	chr11:86617235-86665861	1.54176	1.02556	-0.588168	0.00365
XLOC_012082	Ak4	chr5:122062871-122119335	4.08328	2.20711	-0.887571	0.0037
XLOC_002761	Tubd1	chr10:74847573-74849266	2.6425	1.09496	-1.27103	0.00385
XLOC_013473	Irf2bpl	chr6:111006956-111009305	4.8227	3.14213	-0.618098	0.00385
XLOC_007211	Tubb6	chr18:63919775-63929415	1.89977	1.01118	-0.909795	0.00395
XLOC_004016	Rabl3	chr11:64943198-64972157	1.87831	1.25027	-0.587189	0.00405
XLOC_008798	Tmem167b	chr2:204125763-204129449	3.44223	1.50268	-1.19581	0.0041
XLOC_006061	Pdlim2	chr15:50564107-50575871	2.14259	1.23696	-0.792554	0.0042
XLOC_005171	Sdad1	chr14:17302947-17329725	1.76707	1.14701	-0.623482	0.00425
XLOC_012042	Bspry	chr5:79471060-79493239	1.49336	0.882234	-0.759324	0.0043
XLOC_010890	Acn9	chr4:32132527-32151053	11.5395	6.07097	-0.926584	0.00435
XLOC_002533	Hist3h2a	chr10:45245899-45247452	2.38132	1.53712	-0.63153	0.00475
XLOC_003257	Rangrf	chr10:55727382-55732714	7.42125	4.44076	-0.740855	0.00475
XLOC_003495	Ormdl3	chr10:87403918-87411058	5.74361	2.74495	-1.06518	0.0048
XLOC_012654	Dph2	chr5:138354593-138357554	1.89973	1.19037	-0.674388	0.0048
XLOC_015944	Mrps10	chr9:9074190-9087917	3.80693	1.52008	-1.32448	0.00485
XLOC_010192	Trub2	chr3:8769167-8774772	4.23292	1.16285	-1.86399	0.005
XLOC_007833	Fam38a	chr19:52765785-52834347	2.09833	1.33782	-0.649357	0.00505
XLOC_003013	Glis2	chr10:11080701-11100905	1.62891	1.06237	-0.61662	0.00515
XLOC_010480	Ptpmt1	chr3:75256382-75279872	17.8904	10.4665	-0.773408	0.00535
XLOC_014600	Tfcp2	chr7:139230084-139575631	8.15269	4.20036	-0.956764	0.0059
XLOC_013247	Fez2	chr6:1145260-1184406	1.6639	0.824472	-1.01303	0.00595
XLOC_011305	Clec1b	chr4:166671431-166679639	4.23031	2.5962	-0.70436	0.0063
XLOC_011867	Ldhb	chr4:180061566-180079473	2.42617	1.37043	-0.824049	0.00635
XLOC_009112	Rwdd1	chr20:37810011-37817543	18.9123	4.57043	-2.04893	0.0066
XLOC_014401	St3gal1	chr7:104467677-104474345	1.86304	0.837795	-1.15299	0.00675
XLOC_010337	Rtn4rl2	chr3:68098434-68113874	5.31395	3.03749	-0.806905	0.00685
XLOC_010124	Il36b	chr3:2510814-2515661	2.0151	0.794061	-1.34353	0.00695
XLOC_003916	Btg3	chr11:17241626-17257740	2.56467	1.68673	-0.604544	0.00705
XLOC_014482	Kdelr3	chr7:117556568-117566504	1.99147	1.20946	-0.719468	0.0071
XLOC_010112	Dnajc5	chr3:170655556-170685855	4.05846	2.44672	-0.730079	0.0072
XLOC_009818	Jmjd7	chr3:106533142-106539204	3.01777	1.93172	-0.643599	0.0075
XLOC_002728	Zfp207	chr10:68613367-68625197	15.845	10.499	-0.593774	0.0076
XLOC_005966	Haus4	chr15:32600967-32613182	2.15523	1.2665	-0.766996	0.00785
XLOC_013106	Tmed10	chr6:109345436-109389174	107.262	20.5004	-2.38742	0.00785
XLOC_013231	Pld4	chr6:137660000-138143983	8.84612	3.82684	-1.20889	0.00895
XLOC_008935	RT1-T24-4	chr20:2815942-3413320	33.3056	8.32956	-1.99945	0.00945
XLOC_009222	Zbtb12	chr20:4039185-4041354	2.1	1.38786	-0.597526	0.0097
XLOC_002547	Alkbh5	chr10:46811204-46832649	1.76116	1.08677	-0.696475	0.0101
XLOC_013371	Dtd2	chr6:72153047-72158654	5.39651	3.25402	-0.729803	0.01025
XLOC_008723	Tnfaip8l2	chr2:190039349-190058739	5.53872	3.44414	-0.685407	0.0105
XLOC_001252	Agpat4	chr1:42986808-43096390	1.5783	0.997545	-0.661918	0.0111
XLOC_006323	Erich1	chr16:80333203-80404945	2.12955	1.10069	-0.952146	0.0111
XLOC_012839	Apitd1	chr5:166202312-166211930	5.36198	3.45553	-0.633857	0.0118
XLOC_012350	Wdr8	chr5:171103734-171109776	2.97626	1.07682	-1.46673	0.0125
XLOC_011204	Jagn1	chr4:149330792-149330976	54.5726	16.3888	-1.73547	0.01265
XLOC_010519	Cd59	chr3:89422201-89437106	16.367	6.8002	-1.26714	0.01305
XLOC_003618	RGD1561778	chr10:105084607-105089307	1.73342	0.878196	-0.981003	0.01335
XLOC_009070	Ado	chr20:21877445-21878614	2.15977	1.0267	-1.07286	0.01335
XLOC_005748	Mcpt8l2,Mcpt9	chr15:34430942-34544835	2.58044	1.45421	-0.827379	0.0143
XLOC_010136	Ssna1	chr3:3435746-3436469	14.4146	9.5589	-0.592611	0.0145
XLOC_001552	Cd37	chr1:95694076-95715116	6.48637	3.99991	-0.697446	0.01545
XLOC_007254	Abhd3	chr18:2027476-2082082	2.8395	0.0681996	-5.37973	0.0161
XLOC_008733	RGD1566380	chr2:190659554-190663895	16.5951	0.114294	-7.18187	0.0161
XLOC_010213	Lcn2	chr3:11511401-11514747	4.54445	0.220371	-4.3661	0.0161
XLOC_003155	LOC497899	chr10:36776244-36800362	14.5404	8.24654	-0.81821	0.0162
XLOC_004972	Ralgps2	chr13:72028713-72106310	1.86518	1.23855	-0.590669	0.01635
XLOC_008019	Mtfr1	chr2:104315053-104333297	2.38862	1.47503	-0.695434	0.01645
XLOC_006914	LOC690806	chr17:29430962-29445347	10.3351	6.87657	-0.587798	0.0167
XLOC_000349	Capns1	chr1:84996918-85663702	97.9304	35.249	-1.47417	0.01675
XLOC_010301	Mettl5	chr3:52001105-52022428	10.5635	6.66753	-0.663858	0.01695
XLOC_013912	Syngr1	chr7:118328187-118351610	2.18977	0.990724	-1.14422	0.0172
XLOC_014421	Ly6c	chr7:113179069-113182136	5.36068	0.665493	-3.00992	0.01845
XLOC_007304	Mzb1	chr18:28261740-28263802	2.71314	1.65771	-0.710766	0.0187
XLOC_004748	Rgs5	chr13:85445324-85482294	3.30922	1.63382	-1.01824	0.01945
XLOC_000290	B9d2	chr1:80888732-80894034	1.83454	0.722812	-1.34373	0.0199
XLOC_006827	Bmi1	chr17:92784215-92787947	2.3583	1.56071	-0.595546	0.0203
XLOC_004736	Nme7	chr13:80073814-80234576	2.40129	0.991719	-1.27581	0.0205
XLOC_003445	Pctp	chr10:78401418-78420724	2.50721	1.28554	-0.963701	0.0214
XLOC_012726	Kpna6	chr5:148783561-148793599	1.61046	1.00085	-0.68625	0.02345
XLOC_001496	Fxyd3	chr1:86113705-86120488	4.335	2.20268	-0.976774	0.0239
XLOC_008011	Tpd52	chr2:94850202-94880802	2.3593	1.39553	-0.75755	0.02395
XLOC_008047	Actl6a	chr2:118919541-118946172	2.69476	1.66214	-0.697111	0.0245
XLOC_015263	Rp9	chr8:21775020-21795978	3.91932	2.11486	-0.890044	0.02465
XLOC_015851	Cab39	chr9:84085585-85235241	10.0772	6.31292	-0.674721	0.0252
XLOC_011591	Vamp5	chr4:105673888-105674890	15.73	9.42816	-0.738467	0.02535
XLOC_015713	Ptpn18	chr9:33197523-33214470	2.53527	1.67773	-0.595625	0.02565
XLOC_009185	RT1-Cl	chr20:2132440-2132721	4.69278	1.37685	-1.76908	0.02595
XLOC_002689	Crk	chr10:63017661-63040420	2.14773	1.31934	-0.702997	0.0267
XLOC_012124	Pdzk1ip1	chr5:135462145-135466968	1.74312	0.840874	-1.05171	0.02875
