# Supplementary material for: Forkhead box A3 attenuated the progression of fibrosis in a rat model of biliary atresia
Source: Cell Death Dis. 2017 Mar 30;8(3):e2719–. doi: 10.1038/cddis.2017.99 (PMC5386589; doi:10.1038/cddis.2017.99)
Supplement: Supplementary Table 5 [file cddis201799x8.xls]

## Sheet: Sheet1
Supplementary Table 5. Downregulated genes in rat BDL livers
gene_id	gene	locus	value_BDL	value_Sham	log2(Sham/BDL)	p_value
XLOC_001688	Aamdc	chr1:154786524-154817248	17.1991	27.2536	0.664118	5e-05
XLOC_010871	Abcb4	chr4:20745423-22118097	11.9473	38.8252	1.70031	5e-05
XLOC_004277	Abcb9	chr12:33623382-33656242	0.339378	2.17727	2.68156	5e-05
XLOC_001574	Abcc6	chr1:96448587-96524655	119.53	220.348	0.882415	5e-05
XLOC_016559	Abcd1	chrX:159614568-159635963	4.6646	7.56746	0.698056	5e-05
XLOC_005138	Abcg3	chr14:5888470-5945387	32.4404	67.5369	1.05788	5e-05
XLOC_005393	Abcg3l2,Abcg3l4	chr14:5573146-5613575	21.2347	44.0126	1.05149	5e-05
XLOC_009755	Abtb2	chr3:88858348-89012165	5.49861	12.3492	1.16728	5e-05
XLOC_004571	Acacb	chr12:43388678-43492993	1.35757	5.44074	2.00278	5e-05
XLOC_000084	Acat3	chr1:41922019-41940074	7.82463	19.3296	1.30472	5e-05
XLOC_005970	Acin1	chr15:32719862-32764748	24.8576	47.0159	0.919459	5e-05
XLOC_003535	Acly	chr10:89420933-89471398	29.1867	57.5239	0.978848	5e-05
XLOC_013091	Acot3	chr6:108089348-108095288	4.60548	7.6213	0.726686	5e-05
XLOC_011284	Acrbp	chr4:161170239-161174274	2.99228	5.78974	0.952256	5e-05
XLOC_000712	Acsm5	chr1:177785185-177808572	6.42933	79.5176	3.62853	5e-05
XLOC_001458	Actn4	chr1:83988999-84073767	24.3364	43.2743	0.830394	5e-05
XLOC_000879	Acy3	chr1:206569503-206572830	13.5035	21.7532	0.68789	5e-05
XLOC_006053	Adamdec1	chr15:48250969-48272395	1.20391	8.17073	2.76274	5e-05
XLOC_013692	Adamts10	chr7:16043118-16072984	8.48981	15.2344	0.843527	5e-05
XLOC_005073	Adck3	chr13:95869375-95896742	44.4941	124.999	1.49023	5e-05
XLOC_013875	Adck5	chr7:114630170-114658568	15.8921	45.6669	1.52284	5e-05
XLOC_004033	Adcy5	chr11:67290967-67437468	1.48171	2.87604	0.956815	5e-05
XLOC_008354	Adh7	chr2:235749345-235765063	3.2928	6.01518	0.869292	5e-05
XLOC_003130	Adra1b	chr10:28889091-28946889	35.2692	95.9725	1.44421	5e-05
XLOC_007632	Afg3l1	chr19:53794260-53821666	8.85133	14.0908	0.670791	5e-05
XLOC_005437	Afp	chr14:19092562-19110724	8.18353	12.952	0.662375	5e-05
XLOC_010167	Agpat2	chr3:4760573-4781045	33.594	51.5755	0.618482	5e-05
XLOC_015897	Agxt	chr9:92412127-92422080	64.6111	107.936	0.740327	5e-05
XLOC_007972	Agxt2	chr2:59713364-59754876	20.258	49.9265	1.30131	5e-05
XLOC_012747	Ahdc1	chr5:152034746-152101966	2.04578	4.50485	1.13883	5e-05
XLOC_013360	Ahr	chr6:54205111-54240268	7.67647	14.1098	0.87818	5e-05
XLOC_005967	Ajuba	chr15:32627632-32637861	4.39006	7.69068	0.808872	5e-05
XLOC_007896	Ak1	chr2:19821481-19822544	0.745662	5.99386	3.00689	5e-05
XLOC_014204	Akap8l	chr7:12889648-12919236	77.3287	255.011	1.72148	5e-05
XLOC_008295	Aknad1	chr2:204346347-204385121	3.06654	7.70206	1.32863	5e-05
XLOC_006791	Akr1c12	chr17:77142940-77155823	8.58819	20.1251	1.22857	5e-05
XLOC_006792	Akr1c19	chr17:77162220-77183258	5.84882	18.0099	1.62257	5e-05
XLOC_007014	Akr1c2	chr17:77034744-77081406	7.05837	15.0301	1.09045	5e-05
XLOC_006793	Akr1c3	chr17:77269625-77286521	6.90233	12.2093	0.822822	5e-05
XLOC_016373	Alas2	chrX:39800523-39810584	4.92999	14.2008	1.52631	5e-05
XLOC_006525	Alg11	chr16:74600057-74607303	28.979	65.4722	1.17587	5e-05
XLOC_016053	Als2	chr9:57741678-57812652	2.71581	4.43353	0.707071	5e-05
XLOC_008791	Ampd2	chr2:203633200-203644601	19.3762	35.3476	0.86733	5e-05
XLOC_014221	Angptl4	chr7:16261622-16267852	60.5038	239.141	1.98276	5e-05
XLOC_000368	Ankrd27	chr1:88117682-88192064	30.216	56.5284	0.903665	5e-05
XLOC_014474	Ankrd54	chr7:117026118-117037050	4.73955	9.04779	0.932815	5e-05
XLOC_002344	Anks3	chr10:10732108-10752778	3.27332	5.89081	0.84771	5e-05
XLOC_015771	Aox1	chr9:56693697-56774115	140.755	398.808	1.50251	5e-05
XLOC_007312	Apbb3	chr18:29310420-29317546	26.4597	40.582	0.617041	5e-05
XLOC_001395	Apoc1	chr1:78996676-78999960	26390.2	41303.6	0.646266	5e-05
XLOC_001394	Apoc4	chr1:78985349-78989564	1112.32	2999.47	1.43113	5e-05
XLOC_001396	Apoe	chr1:79003633-79007561	19607.4	31868.6	0.700735	5e-05
XLOC_013577	Apof	chr7:1562514-1563953	183.114	304.167	0.732122	5e-05
XLOC_013884	Apol3	chr7:115625471-115634307	9.14768	35.3184	1.94894	5e-05
XLOC_014457	Apol9a	chr7:115472724-115479486	28.5335	47.8626	0.746243	5e-05
XLOC_010917	Arf5	chr4:55293824-55296751	227.381	351.46	0.628248	5e-05
XLOC_009735	Arfgap2	chr3:75620197-75633343	36.5766	57.5748	0.654515	5e-05
XLOC_001803	Arfip2	chr1:163364859-163369542	37.8862	70.7457	0.900971	5e-05
XLOC_000283	Arhgef1	chr1:80209458-80226353	29.9885	48.488	0.693218	5e-05
XLOC_012303	Arhgef19	chr5:160091793-160109955	8.28146	43.0975	2.37965	5e-05
XLOC_012479	Arhgef39	chr5:59975689-59979259	3.83719	8.98105	1.22683	5e-05
XLOC_006566	Arhgef7	chr16:82521223-82603338	5.22494	8.00102	0.614769	5e-05
XLOC_002872	Arl4d	chr10:90700468-90702625	1.71805	9.61232	2.48411	5e-05
XLOC_000701	Arntl	chr1:171062180-171162426	0.380773	8.58977	4.49562	5e-05
XLOC_011356	Arntl2	chr4:184392096-184420049	0.56437	3.29864	2.54716	5e-05
XLOC_014992	Arpp19	chr8:79824736-79846702	365.144	578.994	0.665083	5e-05
XLOC_010128	Arrdc1	chr3:3232017-3239076	10.7449	16.4981	0.618649	5e-05
XLOC_006207	Arrdc2	chr16:19108343-19112480	4.45813	7.52491	0.755234	5e-05
XLOC_014545	Arsa	chr7:127790207-127792734	17.7578	43.1289	1.2802	5e-05
XLOC_007639	Arv1	chr19:54904720-54916541	8.56069	13.9404	0.703474	5e-05
XLOC_004097	Arvcf	chr11:84582207-84639874	21.8119	37.2081	0.770504	5e-05
XLOC_013225	Aspg	chr6:136909406-136928801	123.04	227.248	0.885137	5e-05
XLOC_002130	Asrgl1	chr1:211788146-211808943	6.87734	31.8612	2.21188	5e-05
XLOC_013916	Atf4	chr7:118537717-118538994	130.533	257.005	0.977379	5e-05
XLOC_015869	Atg16l1	chr9:86712121-86747369	10.0273	16.0737	0.680776	5e-05
XLOC_001712	Atg16l2	chr1:158787777-158800330	9.1213	14.9765	0.715389	5e-05
XLOC_016095	Atg9a	chr9:74463654-74474286	21.808	32.9029	0.59336	5e-05
XLOC_011749	Atn1	chr4:160872359-160886205	4.79017	8.63865	0.85073	5e-05
XLOC_011588	Atoh8	chr4:105499941-105532118	33.1629	98.6733	1.57309	5e-05
XLOC_011698	Atp2b2	chr4:149655650-149975540	0.359464	2.25229	2.64747	5e-05
XLOC_005293	Atp5e	chr14:83615557-83615919	523.843	820.366	0.647133	5e-05
XLOC_002851	Atp6v0a1	chr10:89948285-90072302	3.8923	10.6121	1.44701	5e-05
XLOC_001903	Atxn2l	chr1:185635842-185647231	22.9878	34.7632	0.596694	5e-05
XLOC_013782	Avpr1a	chr7:62225536-62229461	19.3161	29.2036	0.596348	5e-05
XLOC_002920	Axin2	chr10:98294465-98321828	1.2207	2.60277	1.09234	5e-05
XLOC_010780	B4galt5	chr3:158440188-158449421	4.19484	6.72998	0.681986	5e-05
XLOC_006863	B4galt7	chr17:15059957-15068556	8.36892	12.7017	0.601912	5e-05
XLOC_015438	Bbs4	chr8:63153455-63189904	4.39045	7.09842	0.693129	5e-05
XLOC_007801	Bcar1	chr19:41646189-41669234	23.4703	39.297	0.743583	5e-05
XLOC_000767	Bckdk	chr1:187189664-187194335	17.337	28.8765	0.736048	5e-05
XLOC_001401	Bcl3	chr1:79122800-79137035	9.25913	17.9774	0.957237	5e-05
XLOC_003291	Bcl6b	chr10:57063161-57068306	10.3373	16.3564	0.662	5e-05
XLOC_001931	Bcl7c	chr1:186993654-186997484	20.0246	32.8629	0.71469	5e-05
XLOC_015387	Bco2	chr8:53892016-53917522	12.7901	33.656	1.39584	5e-05
XLOC_016335	Bcor	chrX:22778454-22820233	1.64036	2.51842	0.61851	5e-05
XLOC_011191	Bhlhe40	chr4:144139485-144145186	17.8512	43.8051	1.29508	5e-05
XLOC_008428	Bhmt2	chr2:23958066-23976438	237.88	367.608	0.627932	5e-05
XLOC_007092	Bin1	chr18:24813406-24872852	4.9418	7.80353	0.659091	5e-05
XLOC_014073	Bloc1s1	chr7:2218117-2221726	168.242	265.566	0.658531	5e-05
XLOC_000305	Blvrb	chr1:82528942-82546606	148.937	259.525	0.80117	5e-05
XLOC_010573	Bmf	chr3:104966651-104984752	6.02032	12.7489	1.08246	5e-05
XLOC_006067	Bmp1	chr15:50878143-50922313	35.0489	67.5907	0.947455	5e-05
XLOC_002406	Bod1	chr10:16255403-16261744	7.94775	12.796	0.687075	5e-05
XLOC_006285	Brf2	chr16:69250415-69255136	3.57514	7.30832	1.03154	5e-05
XLOC_004913	Btg2	chr13:47026985-47030745	26.146	42.2487	0.69232	5e-05
XLOC_002766	C15H11orf16	chr10:75871421-75880878	11.4197	22.9078	1.00431	5e-05
XLOC_011273	C1rl	chr4:160694114-160708614	17.2595	29.5774	0.777101	5e-05
XLOC_007957	C6	chr2:53691289-53764539	27.5041	50.541	0.877808	5e-05
XLOC_009318	Cabin1	chr20:13444800-13569453	1.92809	3.32034	0.784156	5e-05
XLOC_009464	Cacfd1	chr3:5905477-5916284	19.1167	29.2974	0.615938	5e-05
XLOC_006352	Cacna1d	chr16:5383258-5703361	2.51951	4.31086	0.774836	5e-05
XLOC_014630	Calcoco1	chr7:141456248-141470966	8.33125	13.4031	0.685959	5e-05
XLOC_004366	Camsap3	chr12:2546677-2572951	5.53875	10.7666	0.958933	5e-05
XLOC_008001	Car1	chr2:88166411-88210693	2.24137	5.85608	1.38556	5e-05
XLOC_006568	Carkd	chr16:82840228-82856671	32.822	56.5881	0.785834	5e-05
XLOC_003635	Caskin2	chr10:105901163-105915318	4.94559	7.71181	0.640928	5e-05
XLOC_014654	Casp12	chr8:2082932-2110511	2.60297	5.86843	1.17282	5e-05
XLOC_001400	Cblc	chr1:79091411-79108189	0.62397	2.66785	2.09613	5e-05
XLOC_016351	Ccdc120	chrX:26804332-26810830	1.36003	3.01091	1.14657	5e-05
XLOC_007919	Ccdc125	chr2:31475994-31494913	5.82755	11.5452	0.986329	5e-05
XLOC_010859	Ccdc146	chr4:9235842-9304850	0.439021	3.50436	2.99679	5e-05
XLOC_012138	Ccdc17	chr5:136879752-136883444	8.50053	16.5879	0.964508	5e-05
XLOC_011174	Ccdc174	chr4:126074135-126100890	4.73855	7.98422	0.752707	5e-05
XLOC_001193	Ccdc28a	chr1:13269164-13284200	6.21106	15.1843	1.28967	5e-05
XLOC_004062	Ccdc50	chr11:75302646-75360549	4.65213	9.57677	1.04165	5e-05
XLOC_011724	Ccdc77	chr4:156704406-156726949	6.1424	12.6648	1.04395	5e-05
XLOC_004234	Ccl24	chr12:22255292-22259290	3.42051	5.85603	0.775713	5e-05
XLOC_010497	Cd82	chr3:77831770-77875764	22.2332	46.5291	1.06542	5e-05
XLOC_000924	Cdc42bpg	chr1:209083956-209103885	5.51599	10.0631	0.867385	5e-05
XLOC_007561	Cdh1	chr19:36442692-36512091	18.6226	34.7717	0.900857	5e-05
XLOC_001427	Ceacam1	chr1:80742539-80758943	31.9581	80.9533	1.34091	5e-05
XLOC_000363	Cebpa	chr1:87626110-87627499	42.5401	72.5105	0.769366	5e-05
XLOC_010065	Cebpb	chr3:158826020-158827845	241.669	474.223	0.97253	5e-05
XLOC_006242	Cep44	chr16:37139512-37159628	5.23569	8.57839	0.712327	5e-05
XLOC_007424	Ces2e	chr19:65697-82042	1.6712	74.8912	5.48584	5e-05
XLOC_009811	Chac1	chr3:105870107-105873318	0.763088	39.9406	5.70986	5e-05
XLOC_000877	Chka	chr1:206368962-206418526	5.6342	152.198	4.75559	5e-05
XLOC_014544	Chkb	chr7:127746748-127750104	39.1681	121.464	1.63278	5e-05
XLOC_004082	Chrd	chr11:82401700-82410401	21.5706	41.2179	0.934202	5e-05
XLOC_003300	Chrne	chr10:57497191-57501511	2.38354	6.93284	1.54034	5e-05
XLOC_007447	Ciapin1	chr19:10619170-10632187	19.2485	32.964	0.776148	5e-05
XLOC_009507	Ciz1	chr3:11489383-11506431	2.89448	5.43916	0.910082	5e-05
XLOC_000887	Clcf1	chr1:206802744-206806332	2.94157	5.55777	0.917923	5e-05
XLOC_012831	Clcn6	chr5:165079772-165110594	1.6377	2.79718	0.772301	5e-05
XLOC_003841	Cldn1	chr11:76473653-76488807	3.89003	7.1048	0.869014	5e-05
XLOC_016512	Cldn2	chrX:127538684-127549019	13.5515	36.2182	1.41826	5e-05
XLOC_008158	Clk2	chr2:181249543-181257364	19.3097	36.4636	0.917132	5e-05
XLOC_014954	Clpx	chr8:69530990-69572018	22.8353	44.2088	0.953067	5e-05
XLOC_015603	Cmc1	chr8:122988365-123046368	20.8653	67.0047	1.68316	5e-05
XLOC_007637	Cog2	chr19:54703251-54736246	6.82501	13.0814	0.938611	5e-05
XLOC_012045	Col27a1	chr5:80198077-80316354	7.83779	13.6527	0.800666	5e-05
XLOC_009468	Col5a1	chr3:6826168-6971054	1.66911	3.27542	0.972599	5e-05
XLOC_009049	Col6a2	chr20:12436782-12464512	13.4366	21.8876	0.703946	5e-05
XLOC_015422	Commd4	chr8:60915004-60918461	32.7578	61.1439	0.900372	5e-05
XLOC_013882	Commd5	chr7:114949724-114951146	32.3301	57.2092	0.823369	5e-05
XLOC_015859	Cops7b	chr9:85353284-85378872	4.9226	8.40878	0.772475	5e-05
XLOC_002812	Copz2	chr10:85607749-85622491	15.5375	23.9332	0.623262	5e-05
XLOC_014056	Coq10a	chr7:1654163-1659948	17.1849	36.1026	1.07097	5e-05
XLOC_011730	Cpamd8	chr4:158543845-158630795	124.058	241.225	0.959362	5e-05
XLOC_014445	Cpsf1	chr7:114630170-114658568	7.6988	13.8475	0.846921	5e-05
XLOC_014543	Cpt1b	chr7:127737128-127746179	1.53288	3.58414	1.22538	5e-05
XLOC_004488	Crcp	chr12:27666949-27702741	13.7332	23.2646	0.760472	5e-05
XLOC_015594	Crtap	chr8:118765924-118773673	17.6405	29.738	0.753412	5e-05
XLOC_008179	Crtc2	chr2:182496761-182506348	10.0987	15.6222	0.629424	5e-05
XLOC_014152	Csnk1g2	chr7:10587246-10605475	27.3054	45.0639	0.722788	5e-05
XLOC_015614	Csrnp1	chr8:124933471-124939576	12.0617	22.8993	0.924864	5e-05
XLOC_008888	Cth	chr2:256056561-256082248	335.965	951.319	1.50162	5e-05
XLOC_010009	Ctnnbl1	chr3:148440756-148602378	10.4509	16.7943	0.684344	5e-05
XLOC_004297	Cux2	chr12:35724483-35910498	0.832458	2.24772	1.43301	5e-05
XLOC_007107	Cxxc5	chr18:28484229-28487485	18.8433	32.2257	0.774157	5e-05
XLOC_014515	Cyb5r3	chr7:121187820-121205382	92.0773	213.815	1.21545	5e-05
XLOC_000300	Cyp2a2	chr1:82039228-82064293	270.057	599.543	1.1506	5e-05
XLOC_014508	Cyp2d5	chr7:120760433-120764940	190.019	345.52	0.862622	5e-05
XLOC_000301	Cyp2f4	chr1:82191740-82204629	37.2345	91.3794	1.29523	5e-05
XLOC_013680	Cyp4f17,Cyp4f37,Cyp4f40,Cyp4f5	chr7:13095556-13282102	8.73332	15.4223	0.820418	5e-05
XLOC_015163	Cyp8b1	chr8:127018907-127020878	70.7899	117.724	0.733789	5e-05
XLOC_009518	Dab2ip	chr3:14667699-14840625	5.79295	8.98316	0.632924	5e-05
XLOC_001267	Dact2	chr1:53084114-53093031	1.7595	10.3588	2.55762	5e-05
XLOC_008679	Dap3	chr2:180987241-181014360	14.893	23.312	0.646444	5e-05
XLOC_006852	Dapk1	chr17:9617606-9779457	1.50051	4.25032	1.50212	5e-05
XLOC_014966	Dapk2	chr8:70539830-70566213	7.97404	16.1972	1.02236	5e-05
XLOC_009255	Daxx	chr20:5121853-5127601	11.0883	18.7123	0.754955	5e-05
XLOC_014159	Dazap1	chr7:10935536-10956289	23.6199	36.8918	0.643296	5e-05
XLOC_005732	Dcaf11	chr15:33690682-33701327	95.4675	179.069	0.90743	5e-05
XLOC_005906	Ddhd1	chr15:21500774-21569296	2.47228	28.0018	3.5016	5e-05
XLOC_006638	Ddx41	chr17:15147007-15152401	26.977	43.5417	0.69067	5e-05
XLOC_002001	Deaf1	chr1:201491090-201533594	13.8269	23.7494	0.780419	5e-05
XLOC_007631	Def8	chr19:53765016-53781292	17.4432	27.5529	0.659538	5e-05
XLOC_014537	Dennd6b	chr7:127486530-127498345	4.71859	9.50283	1.01	5e-05
XLOC_002327	Dexi	chr10:5072035-5084723	36.0015	84.3303	1.22799	5e-05
XLOC_005124	Dgkq	chr14:1600192-1614154	27.0699	60.6218	1.16314	5e-05
XLOC_010489	Dgkz	chr3:76312720-76342603	32.5673	56.3254	0.79036	5e-05
XLOC_000863	Dhcr7	chr1:204245561-204258913	20.0997	62.0773	1.62689	5e-05
XLOC_010019	Dhx35	chr3:149532509-149589678	3.10005	7.72988	1.31815	5e-05
XLOC_015455	Dis3l	chr8:68505021-68543039	6.45592	9.89872	0.616619	5e-05
XLOC_001271	Dll1	chr1:54240069-54248180	2.88874	4.72092	0.708626	5e-05
XLOC_008351	Dnajb14	chr2:235356245-235399743	0.885457	8.17766	3.20719	5e-05
XLOC_014001	Dnajc22	chr7:137875668-137880647	79.5645	123.287	0.631829	5e-05
XLOC_007717	Dnase2	chr19:24900948-24903617	10.0353	16.2661	0.696785	5e-05
XLOC_008874	Dnase2b	chr2:244779606-244794980	1.36563	6.57856	2.26821	5e-05
XLOC_009969	Dnmt3b	chr3:144030736-144069265	1.18754	3.63321	1.61326	5e-05
XLOC_007553	Dus2l	chr19:35858495-35901661	5.37031	8.47357	0.657964	5e-05
XLOC_002409	Dusp1	chr10:16942912-16945696	234.159	600.862	1.35954	5e-05
XLOC_013746	Dusp6	chr7:36893263-36897494	8.96133	13.5383	0.595266	5e-05
XLOC_012367	Dvl1	chr5:172705950-172717626	69.3536	147.356	1.08726	5e-05
XLOC_000316	Dyrk1b	chr1:83281283-83288783	2.59632	5.72043	1.13966	5e-05
XLOC_003057	E4f1	chr10:13701575-13713089	10.0552	18.2888	0.863027	5e-05
XLOC_016341	Ebp	chrX:26331198-26337542	162.331	349.041	1.10446	5e-05
XLOC_009439	Edf1	chr3:3727810-3732116	242.253	370.257	0.612012	5e-05
XLOC_010811	Eef1a2	chr3:170295326-170304505	0.465872	2.98753	2.68095	5e-05
XLOC_014733	Eepd1	chr8:25173428-25286246	3.93127	7.87778	1.00279	5e-05
XLOC_000849	Efcab4a	chr1:201647803-201653175	6.11894	10.5125	0.780751	5e-05
XLOC_008686	Efna1	chr2:181444598-181451944	31.6567	112.963	1.83527	5e-05
XLOC_009451	Egfl7	chr3:4760573-4781045	9.54396	25.4159	1.41307	5e-05
XLOC_002080	Ehbp1l1	chr1:208331747-208353714	6.30211	9.61521	0.609482	5e-05
XLOC_009797	Eif2ak4	chr3:104820241-104906288	2.1956	3.73935	0.76817	5e-05
XLOC_001459	Eif3k	chr1:84083645-84088799	89.8232	142.459	0.665385	5e-05
XLOC_012277	Eif4g3	chr5:156809617-156979249	6.04935	11.5643	0.934824	5e-05
XLOC_006412	Ell	chr16:19349938-19397253	9.41875	18.5676	0.979182	5e-05
XLOC_010771	Elmo2	chr3:156328612-156366106	3.87694	5.97164	0.623207	5e-05
XLOC_007537	Elmo3	chr19:35119812-35124187	24.2744	38.4504	0.663563	5e-05
XLOC_005578	Emid1	chr14:85765393-85801932	3.16846	6.65977	1.07169	5e-05
XLOC_013306	Emilin1	chr6:25438940-25446658	10.1267	15.5189	0.61586	5e-05
XLOC_000036	Enpp1	chr1:21223677-21287411	5.29397	14.8298	1.48608	5e-05
XLOC_000035	Enpp3	chr1:21087401-21159924	17.0041	27.2017	0.677816	5e-05
XLOC_003667	Enthd2	chr10:109503085-109510429	11.4822	18.2097	0.665302	5e-05
XLOC_009458	Entpd8	chr3:5229746-5232327	14.7611	26.3276	0.834776	5e-05
XLOC_006070	Epb49	chr15:51004497-51032118	3.08738	11.4742	1.89394	5e-05
XLOC_012304	Epha2	chr5:160185142-160214727	4.91334	11.9614	1.28361	5e-05
XLOC_000845	Eps8l2	chr1:201539213-201560761	11.8497	38.0005	1.68117	5e-05
XLOC_014064	Erbb3	chr7:1858056-1877353	5.80174	8.80461	0.601774	5e-05
XLOC_006162	Ercc6	chr16:8024880-8091587	2.18041	3.47755	0.673474	5e-05
XLOC_007928	Ercc8	chr2:39382962-39420800	1.30407	2.65971	1.02825	5e-05
XLOC_003738	Ets2	chr11:36014046-36030833	7.39105	17.1756	1.21651	5e-05
XLOC_011319	Etv6	chr4:170909411-171150381	1.1563	4.40747	1.93044	5e-05
XLOC_005577	Ewsr1	chr14:85730482-85758958	45.6475	68.7407	0.590628	5e-05
XLOC_007294	Fam13b	chr18:26876458-26976124	6.78884	11.3537	0.741926	5e-05
XLOC_005880	Fam149b1	chr15:4157827-4196419	12.0472	18.0923	0.586669	5e-05
XLOC_006637	Fam193b	chr17:15112072-15143497	39.2753	91.5815	1.22144	5e-05
XLOC_010071	Fam210b	chr3:163260489-163268817	17.3913	31.6333	0.863074	5e-05
XLOC_014991	Fam214a	chr8:79740705-79817592	6.77168	17.4971	1.36953	5e-05
XLOC_003368	Fam222b	chr10:64478950-64482790	4.02003	6.43448	0.678615	5e-05
XLOC_009488	Fam73b	chr3:9408139-9430785	3.85255	5.88972	0.612386	5e-05
XLOC_014433	Fam83h	chr7:114033796-114041985	4.30077	6.62836	0.624056	5e-05
XLOC_001460	Fam98c	chr1:84285592-84289138	22.4005	39.6115	0.82239	5e-05
XLOC_009006	Fance	chr20:6555858-6566916	7.19824	12.4126	0.786091	5e-05
XLOC_010845	Fastk	chr4:6096674-6100690	32.021	48.2188	0.590575	5e-05
XLOC_014444	Fbxl6	chr7:114587757-114590656	12.2911	21.7575	0.823902	5e-05
XLOC_010520	Fbxo3	chr3:89446723-89479650	10.422	17.004	0.706246	5e-05
XLOC_015493	Fbxo9	chr8:83056070-83081992	35.7845	58.598	0.711519	5e-05
XLOC_002266	Fbxw4	chr1:250746868-250874460	28.9302	55.4436	0.938446	5e-05
XLOC_006032	Fdft1	chr15:42425335-42453390	30.1171	55.4719	0.881177	5e-05
XLOC_015399	Fdx1	chr8:55291395-55310507	43.0719	92.6313	1.10475	5e-05
XLOC_005905	Fermt2	chr15:21358410-21427264	17.5505	39.0985	1.1556	5e-05
XLOC_001562	Fgf21	chr1:96082474-96083718	8.83832	28.6084	1.69459	5e-05
XLOC_007758	Fhod1	chr19:35144279-35163130	3.48798	5.49565	0.6559	5e-05
XLOC_006413	Fkbp8	chr16:19401882-19407188	270.69	462.471	0.772722	5e-05
XLOC_003219	Flcn	chr10:46110526-46129613	15.3623	23.0637	0.586234	5e-05
XLOC_005901	Flnb	chr15:18949026-19082504	4.67724	9.72917	1.05666	5e-05
XLOC_013110	Flvcr2	chr6:109853762-109933029	1.43132	3.87046	1.43516	5e-05
XLOC_008235	Fmo5	chr2:192463086-192490032	17.3622	31.7733	0.871863	5e-05
XLOC_010668	Foxa2	chr3:136739008-136743204	10.9907	18.0717	0.717449	5e-05
XLOC_001381	Foxa3	chr1:78368025-78376953	13.4124	19.7777	0.560311	5e-05
XLOC_014450	Foxh1	chr7:114710368-114719463	2.48235	7.2742	1.55108	5e-05
XLOC_015940	Frs3	chr9:8754713-8761537	4.71033	7.79956	0.727565	5e-05
XLOC_001977	Fuom	chr1:199895085-199899596	2.038	5.05073	1.30934	5e-05
XLOC_002865	G6pc	chr10:90393530-90403485	185.791	1004.72	2.43504	5e-05
XLOC_016566	G6pd	chrX:160186450-160192316	5.85517	8.95712	0.613324	5e-05
XLOC_006883	Gadd45g	chr17:19230895-19232641	131.008	579.382	2.14486	5e-05
XLOC_012265	Gale	chr5:154745852-154750357	5.28288	13.8161	1.38695	5e-05
XLOC_011980	Galt	chr5:59185417-59188642	25.0827	114.9	2.19562	5e-05
XLOC_006034	Gata4	chr15:42472792-42519569	4.80268	9.25258	0.946017	5e-05
XLOC_013899	Gcat	chr7:117003625-117010396	38.3096	86.1001	1.16831	5e-05
XLOC_005587	Gck	chr14:86572517-86614469	11.8171	28.2934	1.25959	5e-05
XLOC_006213	Gdf15	chr16:19310881-19313465	9.03731	61.3267	2.76255	5e-05
XLOC_003571	Gfap	chr10:92059880-92068555	1.3267	2.42743	0.871586	5e-05
XLOC_003065	Gfer	chr10:13946308-13948665	16.6789	27.3637	0.714244	5e-05
XLOC_013892	Gga1	chr7:116847191-116860029	11.6257	18.1448	0.642234	5e-05
XLOC_007822	Gins2	chr19:50915107-50927668	2.301	4.23185	0.879025	5e-05
XLOC_002215	Gldc	chr1:233846689-233925736	10.3947	21.4776	1.04699	5e-05
XLOC_001370	Gltscr1	chr1:76313733-76338223	3.62604	7.47985	1.04461	5e-05
XLOC_012738	Gmeb1	chr5:151112530-151143840	2.10091	4.55145	1.11531	5e-05
XLOC_015567	Gnat1	chr8:112925417-112930154	0.890522	2.05724	1.20798	5e-05
XLOC_012493	Gne	chr5:60506171-60536403	48.4377	98.289	1.0209	5e-05
XLOC_002291	Gpam	chr1:261370263-261431434	1.14751	4.35742	1.92496	5e-05
XLOC_002828	Grb7	chr10:87252570-87261619	18.706	30.5603	0.708161	5e-05
XLOC_016635	Gripap1	chrX:26713438-26743459	13.5861	21.3462	0.651846	5e-05
XLOC_015703	Gsta5	chr9:20005569-20032031	2.26155	4.99982	1.14457	5e-05
XLOC_008786	Gstm6	chr2:203504227-203509002	1.4152	4.35274	1.62092	5e-05
XLOC_009320	Gstt3	chr20:13595933-13603087	28.2345	100.609	1.83322	5e-05
XLOC_004249	Gtf2ird1	chr12:23319372-23426094	2.94916	8.45326	1.5192	5e-05
XLOC_006028	Gucy1b2	chr15:41620372-41689522	17.588	47.763	1.4413	5e-05
XLOC_013898	H1f0	chr7:117001333-117003189	13.3848	26.0244	0.959271	5e-05
XLOC_011331	H2afj	chr4:173818669-173819154	141.032	265.001	0.909975	5e-05
XLOC_003100	Hba1	chr10:15584359-15585215	725.481	1795.01	1.30698	5e-05
XLOC_003099	Hba2	chr10:15570929-15571773	445.281	1342.28	1.5919	5e-05
XLOC_001759	Hbb,LOC100134871	chr1:161584857-161620193	983.891	1755.96	0.835692	5e-05
XLOC_002360	Hcfc1r1	chr10:12933303-12940104	94.162	141.976	0.592431	5e-05
XLOC_014533	Hdac10	chr7:127423735-127428838	5.54294	8.9367	0.689092	5e-05
XLOC_003566	Hdac5	chr10:91266511-91277688	12.1777	30.5304	1.32601	5e-05
XLOC_002978	Hexdc	chr10:110436881-110462225	16.5443	41.561	1.3289	5e-05
XLOC_008223	Hfe2	chr2:191329643-191333525	33.7269	81.8422	1.27895	5e-05
XLOC_004015	Hgd	chr11:64876268-64928243	124.977	215.827	0.788212	5e-05
XLOC_004514	Hip1r	chr12:33714224-33742792	2.05438	6.94664	1.75761	5e-05
XLOC_006745	Hist1h4b	chr17:50113498-50117942	31.9333	51.0588	0.677097	5e-05
XLOC_005087	Hlx	chr13:100685758-100691658	4.82801	8.19273	0.762915	5e-05
XLOC_013626	Hmg20b	chr7:9853289-9857970	35.2975	67.6515	0.938557	5e-05
XLOC_007953	Hmgcs1	chr2:51737089-51754583	36.5983	55.252	0.594249	5e-05
XLOC_004332	Hnf1a	chr12:42919573-42945670	7.70836	12.5984	0.70874	5e-05
XLOC_010030	Hnf4a	chr3:154424152-154485656	113.991	189.381	0.732378	5e-05
XLOC_004287	Hpd	chr12:34548319-34558371	1003.1	1783.68	0.830396	5e-05
XLOC_014341	Hrsp12	chr7:69930463-69944264	3625.51	6712.29	0.888619	5e-05
XLOC_000765	Hsd3b7	chr1:187085807-187089078	61.2421	111.196	0.860514	5e-05
XLOC_013341	Id2	chr6:42781475-42783307	20.3938	36.7532	0.849742	5e-05
XLOC_006900	Id4	chr17:22525291-22527861	10.0889	32.0436	1.66727	5e-05
XLOC_007010	Idi1	chr17:72555583-72628890	7.75017	13.219	0.770309	5e-05
XLOC_011286	Iffo1	chr4:161264965-161282150	13.3334	27.2196	1.0296	5e-05
XLOC_005327	Igfbp1	chr14:87950221-87955289	123.313	271.306	1.13759	5e-05
XLOC_016090	Ihh	chr9:74287114-74293332	4.41285	13.2712	1.58852	5e-05
XLOC_011981	Il11ra1	chr5:59192697-59204297	25.3679	62.287	1.29593	5e-05
XLOC_011243	Il17ra	chr4:156838352-156862345	17.419	29.667	0.768192	5e-05
XLOC_006351	Il17rb	chr16:5335805-5349160	1.51495	5.03015	1.73134	5e-05
XLOC_011206	Il17rc	chr4:149362503-149374934	4.86522	7.4743	0.619433	5e-05
XLOC_010624	Il1a	chr3:116913611-116924114	6.22103	19.8124	1.67118	5e-05
XLOC_004434	Il3ra	chr12:16825701-16831739	13.2082	25.9519	0.97441	5e-05
XLOC_000740	Il4ra	chr1:184612902-184637863	30.3507	45.9586	0.598606	5e-05
XLOC_011562	Inmt	chr4:83934017-83938314	15.3485	29.219	0.92881	5e-05
XLOC_012185	Inpp5b	chr5:144069518-144134613	24.8832	40.3295	0.696666	5e-05
XLOC_010163	Inpp5e	chr3:4570005-4582680	2.47162	3.92629	0.667709	5e-05
XLOC_000778	Inpp5f	chr1:187868446-187948236	5.89482	8.99662	0.609935	5e-05
XLOC_011370	Insig1	chr4:2577467-2585682	60.9801	203.995	1.74212	5e-05
XLOC_004875	Insig2	chr13:33331950-33345132	23.8485	52.6615	1.14285	5e-05
XLOC_014903	Ireb2	chr8:58433217-58477305	5.15728	12.7964	1.31105	5e-05
XLOC_002489	Irf1	chr10:39220599-39227602	8.23108	17.4641	1.08524	5e-05
XLOC_000410	Irf3	chr1:95462428-95475078	117.066	206.202	0.816733	5e-05
XLOC_003141	Irgm	chr10:34132511-34140450	6.19797	9.49389	0.615204	5e-05
XLOC_004454	Irs3	chr12:19709140-19711279	1.42445	28.2008	4.30726	5e-05
XLOC_011780	Itfg2	chr4:165429676-165442930	4.11126	6.53206	0.667959	5e-05
XLOC_014636	Itga5	chr7:142254255-142277464	4.80567	17.5936	1.87224	5e-05
XLOC_009334	Jmjd1c	chr20:22151773-22283264	2.82101	5.32154	0.91563	5e-05
XLOC_002397	Jmjd8	chr10:15094364-15098431	20.7935	34.2618	0.720468	5e-05
XLOC_006408	Jund	chr16:19239693-19241529	60.2961	185.573	1.62185	5e-05
XLOC_001030	Kank1	chr1:228748120-228868261	7.02647	22.7445	1.69465	5e-05
XLOC_015253	Kank2	chr8:20865614-20894991	9.46112	14.9129	0.656478	5e-05
XLOC_015998	Kansl3	chr9:35259027-35303816	12.6455	21.2538	0.749103	5e-05
XLOC_003538	Kat2a	chr10:89642001-89649953	13.6775	21.2372	0.634794	5e-05
XLOC_005649	Kcnk5	chr15:4380156-4424377	6.29127	12.5266	0.993573	5e-05
XLOC_005896	Kctd6	chr15:18680991-18684394	14.5729	33.8677	1.21662	5e-05
XLOC_011585	Kdm3a	chr4:104866500-104910747	5.02717	7.59529	0.595359	5e-05
XLOC_013876	KIFC2	chr7:114710368-114719463	5.86671	10.3776	0.822854	5e-05
XLOC_004639	Klhdc8a	chr13:45187910-45195996	1.07348	6.18283	2.52597	5e-05
XLOC_007991	Krt18	chr2:80043195-80044560	216.564	331.662	0.614921	5e-05
XLOC_008162	Krtcap2	chr2:181417283-181421280	71.905	111.425	0.631908	5e-05
XLOC_006215	Kxd1	chr16:19413528-19423011	36.4148	70.8086	0.959398	5e-05
XLOC_009557	Kynu	chr3:24046241-24195897	29.349	131.224	2.16064	5e-05
XLOC_011758	Lag3	chr4:161031505-161039255	1.19454	3.91413	1.71223	5e-05
XLOC_008676	Lamtor2	chr2:180665353-180668729	243.364	366.45	0.590503	5e-05
XLOC_001899	Lat	chr1:185450154-185455180	4.5771	14.6364	1.67705	5e-05
XLOC_010142	Lcn12	chr3:3663212-3665801	19.2301	36.505	0.924725	5e-05
XLOC_014724	Ldlr	chr8:20824039-20846920	6.09936	10.9416	0.843098	5e-05
XLOC_014996	Leo1	chr8:80266159-80290547	7.77563	12.9811	0.739376	5e-05
XLOC_003376	Lgals5	chr10:65075524-65078686	2.18278	9.13824	2.06575	5e-05
XLOC_008885	Lhx8	chr2:252216608-252239112	0.985913	2.92921	1.57098	5e-05
XLOC_007088	Lims2	chr18:24347373-24463999	14.3211	55.0631	1.94294	5e-05
XLOC_002224	Lipa	chr1:238466492-238500195	28.6416	45.9464	0.68184	5e-05
XLOC_002321	Litaf	chr10:4614177-4623903	18.4492	34.6697	0.910118	5e-05
XLOC_002948	Llgl2	chr10:105925311-105960550	19.901	47.9021	1.26725	5e-05
XLOC_014539	Lmf2	chr7:127646133-127650588	14.4863	23.1978	0.679301	5e-05
XLOC_014129	LOC100125368	chr7:9510067-9532434	13.6974	41.5874	1.60225	5e-05
XLOC_003054	LOC100158225	chr10:13466824-13471910	2.10255	3.9519	0.910404	5e-05
XLOC_014725	LOC100361444	chr8:20896179-20966159	139.156	1190.56	3.09686	5e-05
XLOC_004615	LOC100362110	chr13:37969326-38004597	94.8554	274.016	1.53046	5e-05
XLOC_009996	LOC100363776	chr3:146554521-146554855	143.159	221.783	0.631527	5e-05
XLOC_004230	LOC304396	chr12:21645472-21663958	7.05751	13.2484	0.908591	5e-05
XLOC_010120	LOC499742	chr3:1265891-1279937	5.25548	17.6974	1.75164	5e-05
XLOC_011541	LOC500124	chr4:78837355-78862257	2.44137	7.81456	1.67847	5e-05
XLOC_011235	LOC500300	chr4:152987395-153021524	33.77	54.179	0.681991	5e-05
XLOC_014709	LOC500956	chr8:19893860-19905696	52.1827	126.954	1.28267	5e-05
XLOC_006843	LOC680200	chr17:5146426-5163228	3.92014	6.51077	0.731923	5e-05
XLOC_005870	LOC681383	chr15:1191952-2324521	2.02977	6.0691	1.58017	5e-05
XLOC_001481	LOC688869	chr1:85669890-85677195	470.221	717.778	0.610198	5e-05
XLOC_001758	LOC689064	chr1:161578126-161579492	29.4422	67.6962	1.20119	5e-05
XLOC_013713	LOC691921	chr7:23327596-23330690	42.1304	172.055	2.02994	5e-05
XLOC_001091	Loxl4	chr1:248269248-248287588	4.92902	9.18387	0.897801	5e-05
XLOC_005814	Lpar6	chr15:53828880-53962099	15.7418	27.1791	0.787902	5e-05
XLOC_011275	Lpcat3	chr4:160786348-160835206	15.1029	25.3376	0.746453	5e-05
XLOC_007731	Lphn1	chr19:25891158-25931128	11.1298	20.5389	0.883937	5e-05
XLOC_014726	Lppr2	chr8:21039210-21051613	1.73592	3.20178	0.883177	5e-05
XLOC_002037	Lrp5	chr1:206102749-206206350	11.2485	22.3541	0.990807	5e-05
XLOC_003826	Lrrc33	chr11:70449115-70466411	6.03139	9.70344	0.686007	5e-05
XLOC_013638	Lsm7	chr7:10367328-10369755	64.404	137.282	1.09192	5e-05
XLOC_001492	Lsr	chr1:85993857-86009382	56.9943	90.4228	0.665869	5e-05
XLOC_009307	Lss	chr20:12507574-12534612	4.51075	10.5573	1.2268	5e-05
XLOC_001441	Ltbp4	chr1:82385952-82418177	10.1897	16.9734	0.736164	5e-05
XLOC_001111	Lzts2	chr1:250087883-250111782	4.10275	10.3694	1.33767	5e-05
XLOC_008759	Mab21l3	chr2:196903847-196926798	3.83753	9.85461	1.36062	5e-05
XLOC_000935	Macrod1	chr1:209730906-209871392	84.7167	135.471	0.677262	5e-05
XLOC_010733	Mafb	chr3:151116830-151118751	24.2812	53.7381	1.14611	5e-05
XLOC_007708	Man2b1	chr19:24711377-24730659	53.5495	86.3187	0.688798	5e-05
XLOC_014918	Man2c1	chr8:60887363-60898465	13.5633	20.503	0.596131	5e-05
XLOC_003577	Map3k14	chr10:92406097-92456276	1.77817	3.26477	0.876585	5e-05
XLOC_001969	Mapk1ip1	chr1:198629563-198630985	11.269	22.3474	0.987756	5e-05
XLOC_003071	Mapk8ip3	chr10:14147894-14186277	7.01837	10.7305	0.612515	5e-05
XLOC_002453	Mapk9	chr10:35344638-35385941	15.4022	25.4927	0.726944	5e-05
XLOC_004301	Mapkapk5	chr12:36128537-36147493	20.509	38.8164	0.920407	5e-05
XLOC_013309	Mapre3	chr6:25496281-25506449	17.0119	34.5299	1.0213	5e-05
XLOC_012638	Mast2	chr5:136573517-136717367	4.72758	7.10882	0.58851	5e-05
XLOC_006226	Mau2	chr16:19867096-19895132	6.88082	12.2268	0.829392	5e-05
XLOC_014327	Mbd6	chr7:67239303-67245019	13.8736	24.517	0.82144	5e-05
XLOC_013658	Mbrl	chr7:11236952-11250304	51.889	90.6847	0.805431	5e-05
XLOC_015509	Me1	chr8:91839844-91955917	4.51162	7.97043	0.82101	5e-05
XLOC_000524	Me3	chr1:146220503-146422659	2.81048	6.1999	1.14143	5e-05
XLOC_016450	Med12	chrX:89351545-89374489	3.18936	5.83079	0.870426	5e-05
XLOC_003885	Med15	chr11:85270502-85344999	20.6587	35.5504	0.783118	5e-05
XLOC_003496	Med24	chr10:87477370-87502682	8.09565	12.1587	0.586773	5e-05
XLOC_008146	Mef2d	chr2:180221077-180246917	3.95535	6.60332	0.739386	5e-05
XLOC_005609	Meis1	chr14:99693566-99832273	3.09198	5.52652	0.837839	5e-05
XLOC_016620	Mid1ip1	chrX:24205679-24207860	26.9316	58.545	1.12024	5e-05
XLOC_013669	Mier2	chr7:11671222-11687698	5.59224	10.2358	0.872123	5e-05
XLOC_002632	Mink1	chr10:57443261-57496763	15.4571	30.2574	0.969014	5e-05
XLOC_013972	Miox	chr7:127632432-127634931	10.9614	29.9081	1.4481	5e-05
XLOC_006410	Mk1	chr16:19286293-19288783	13.3601	53.838	2.01069	5e-05
XLOC_015426	Mpi	chr8:61298819-61306727	2.68696	7.91305	1.55826	5e-05
XLOC_007383	Mppe1	chr18:63738124-63756486	7.58688	13.3181	0.811806	5e-05
XLOC_015959	Mrpl14	chr9:10901674-10912622	86.4504	157.638	0.866666	5e-05
XLOC_011120	Mrpl53	chr4:117321320-117322207	121.556	193.478	0.670555	5e-05
XLOC_013629	Mrpl54	chr7:9936602-9939123	183.901	366.371	0.994376	5e-05
XLOC_008421	Msh3	chr2:22462933-22606874	2.43139	4.84047	0.993365	5e-05
XLOC_007679	Mt1a	chr19:11261630-11262647	1765.29	3263.36	0.886455	5e-05
XLOC_006263	Mtmr7	chr16:54982203-55073152	2.13946	4.45251	1.05737	5e-05
XLOC_011253	Mug2	chr4:158371729-158446091	28.8734	84.6863	1.55239	5e-05
XLOC_007830	Mvd	chr19:52722305-52732312	7.73123	22.6473	1.55057	5e-05
XLOC_013843	Myc	chr7:98953141-98958059	6.72829	15.2133	1.17702	5e-05
XLOC_014031	Myg1	chr7:141080468-141087672	20.02	31.1889	0.639592	5e-05
XLOC_015760	Myo1b	chr9:46756677-46917169	15.1663	25.812	0.767172	5e-05
XLOC_002136	Myrf	chr1:212697157-212729123	7.97549	16.4966	1.04853	5e-05
XLOC_016863	Naa10	chrX:159843947-159849144	13.7917	21.4214	0.635255	5e-05
XLOC_000448	Nav2	chr1:99041043-99410077	4.38659	11.368	1.37381	5e-05
XLOC_010135	Ndor1	chr3:3412738-3420959	5.23182	10.295	0.976567	5e-05
XLOC_003068	Ndufb10	chr10:13977306-13979468	207.228	372.589	0.846368	5e-05
XLOC_007736	Ndufb7	chr19:26259361-26263700	465.266	852.995	0.874481	5e-05
XLOC_009030	Ndufv3	chr20:9951108-9960264	433.748	828.41	0.933487	5e-05
XLOC_007196	Nedd4l	chr18:61134241-61477040	9.89658	15.741	0.669528	5e-05
XLOC_006795	Net1	chr17:77533224-77543335	12.4279	20.0709	0.691516	5e-05
XLOC_010313	Nfe2l2	chr3:58366692-58394116	30.3273	72.2512	1.2524	5e-05
XLOC_006659	Nfil3	chr17:18092488-18107708	6.7664	47.7778	2.81988	5e-05
XLOC_011975	Nfx1	chr5:58366448-58424124	5.2462	8.50479	0.697003	5e-05
XLOC_013385	Nkx2-1	chr6:76916942-76920133	0.232576	5.60208	4.59019	5e-05
XLOC_003452	Nme1	chr10:82591704-82601075	64.7191	98.6472	0.608087	5e-05
XLOC_012843	Nmnat1	chr5:166548898-166567266	13.0401	23.641	0.858343	5e-05
XLOC_012378	Noc2l	chr5:173070799-173082339	12.1028	20.3821	0.751967	5e-05
XLOC_011558	Nod1	chr4:83398808-83449207	4.01	7.00894	0.805593	5e-05
XLOC_000412	Nosip	chr1:95534181-95551203	21.7727	34.3572	0.658089	5e-05
XLOC_003680	Notum	chr10:110047039-110054106	60.7476	115.852	0.931387	5e-05
XLOC_015731	Npas2	chr9:38255361-38434352	0.285343	11.7565	5.36461	5e-05
XLOC_007257	Npc1	chr18:3705350-3777802	11.8732	21.6484	0.866547	5e-05
XLOC_008698	Npr1	chr2:182724915-182740242	3.88326	5.90698	0.605153	5e-05
XLOC_011031	Npy	chr4:78037985-78045189	4.84095	15.026	1.6341	5e-05
XLOC_014252	Nr1h4	chr7:26189758-26307061	18.9525	41.4332	1.1284	5e-05
XLOC_014021	Nr4a1	chr7:140012799-140020589	3.35392	23.4495	2.80564	5e-05
XLOC_010268	Nr4a2	chr3:38866209-38871678	0.557144	2.09709	1.91227	5e-05
XLOC_014436	Nrbp2	chr7:114117883-114123617	37.9423	76.5312	1.01224	5e-05
XLOC_003914	Nrip1	chr11:15066442-15150137	1.43334	2.79865	0.965349	5e-05
XLOC_011978	Nudt2	chr5:58887125-58901965	17.8877	26.8798	0.587554	5e-05
XLOC_000946	Nxf1	chr1:211428604-211441798	57.4861	94.7834	0.721422	5e-05
XLOC_015353	Oaf	chr8:46224860-46242832	104.185	265.397	1.34901	5e-05
XLOC_014541	Odf3b	chr7:127671981-127674607	9.70604	38.8984	2.00276	5e-05
XLOC_015894	Olr1353	chr9:91840206-91841208	1.41985	6.6241	2.22199	5e-05
XLOC_000550	Olr35	chr1:157075169-157076120	17.645	61.4369	1.79984	5e-05
XLOC_000585	Olr59	chr1:160607894-160613826	14.7039	45.065	1.6158	5e-05
XLOC_014438	Oplah	chr7:114326738-114341949	19.7705	65.1509	1.72044	5e-05
XLOC_004521	Orai1	chr12:34631247-34646316	59.897	105.748	0.820078	5e-05
XLOC_002817	Osbpl7	chr10:85771940-85789490	2.69473	6.34574	1.23565	5e-05
XLOC_007602	Osgin1	chr19:49675214-49690479	47.9283	262.694	2.45443	5e-05
XLOC_013141	Otub2	chr6:127679754-127698318	4.29574	7.72041	0.845772	5e-05
XLOC_008602	P2ry14	chr2:148501967-148503616	4.12181	6.34699	0.622794	5e-05
XLOC_014180	Palm	chr7:11399542-11425963	1.7802	3.99111	1.16475	5e-05
XLOC_008820	Palmd	chr2:213174872-213228299	18.2396	31.9882	0.810466	5e-05
XLOC_008426	Papd4	chr2:23419884-23471423	5.38585	10.1922	0.920213	5e-05
XLOC_014952	Parp16	chr8:69459685-69477508	8.64108	13.0755	0.597588	5e-05
XLOC_005698	Parp2	chr15:26790295-26801086	4.16971	7.54719	0.855991	5e-05
XLOC_013985	Pced1b	chr7:136003625-136105933	3.96518	8.03663	1.0192	5e-05
XLOC_003482	Pcgf2	chr10:86439108-86443193	5.12369	13.1413	1.35886	5e-05
XLOC_012605	Pcsk9	chr5:127501475-127524289	14.1617	28.5286	1.01041	5e-05
XLOC_003675	Pcyt2	chr10:110002022-110009335	193.128	369.287	0.935184	5e-05
XLOC_007187	Pdgfrb	chr18:57014474-57053581	5.23403	12.1144	1.21073	5e-05
XLOC_011429	Pdk4	chr4:30235295-30245298	5.13684	8.59637	0.742846	5e-05
XLOC_007650	Pdp2	chr19:307960-312004	4.0704	6.64884	0.707931	5e-05
XLOC_003297	Pelp1	chr10:57220323-57237359	7.56752	13.2919	0.812659	5e-05
XLOC_004365	Pet100	chr12:2529952-2533454	44.4277	89.6756	1.01326	5e-05
XLOC_006212	Pgpep1	chr16:19276649-19285822	5.55347	19.6379	1.82218	5e-05
XLOC_008992	Phf1	chr20:5170269-5175027	19.3282	29.4356	0.606857	5e-05
XLOC_006018	Phf11,Phf11b	chr15:38372721-38640590	35.6464	74.1857	1.05738	5e-05
XLOC_003161	Phf15	chr10:37338456-37379931	0.529099	3.03234	2.51882	5e-05
XLOC_010226	Phf19	chr3:13903401-13915919	2.09703	4.87674	1.21756	5e-05
XLOC_013762	Phlda1	chr7:50541010-50543215	2.61278	5.71569	1.12934	5e-05
XLOC_003954	Pigp	chr11:34610875-34617001	48.1606	96.1772	0.997841	5e-05
XLOC_004625	Pigr	chr13:43777795-43805290	357.465	572.435	0.679309	5e-05
XLOC_006209	Pik3r2	chr16:19171100-19179650	10.4508	18.9418	0.857968	5e-05
XLOC_012905	Pkdcc	chr6:6554312-6563630	38.6197	63.4808	0.716986	5e-05
XLOC_008157	Pklr	chr2:181214852-181223505	102.61	250.827	1.28953	5e-05
XLOC_007509	Pkn1	chr19:26132496-26160471	10.4726	16.9669	0.696099	5e-05
XLOC_000939	Pla2g16	chr1:210281108-210315280	78.108	170.476	1.12602	5e-05
XLOC_009819	Pla2g4b	chr3:106540154-106548519	11.2511	17.8099	0.662622	5e-05
XLOC_014479	Pla2g6	chr7:117266783-117307172	2.71331	4.63235	0.77169	5e-05
XLOC_006518	Plat	chr16:73711322-73736328	1.25583	3.06139	1.28555	5e-05
XLOC_011850	Plbd1	chr4:173611464-173667759	31.9071	53.4711	0.744882	5e-05
XLOC_008031	Pld1	chr2:115306939-115460518	1.59609	2.66939	0.741966	5e-05
XLOC_001708	Plekhb1	chr1:158081931-158096197	20.3359	37.9363	0.899549	5e-05
XLOC_012336	Plekhg5	chr5:169301094-169344134	7.3784	11.3185	0.6173	5e-05
XLOC_012572	Plin2	chr5:105718495-105732817	35.0251	124.151	1.82564	5e-05
XLOC_007933	Plk2	chr2:41800744-41806503	19.3753	35.2898	0.865034	5e-05
XLOC_004856	Plxna2	chr13:110555882-110756237	2.06229	3.55425	0.785296	5e-05
XLOC_008167	Pmvk	chr2:181655657-181665214	19.7806	39.143	0.984667	5e-05
XLOC_012441	Pnrc1	chr5:49544327-49547367	28.9154	62.4292	1.11038	5e-05
XLOC_001626	Polg	chr1:135197074-135212178	5.40832	12.2192	1.1759	5e-05
XLOC_013664	Polrmt	chr7:11474464-11484680	10.8898	17.7806	0.707331	5e-05
XLOC_014710	Ppan	chr8:19909740-19913845	15.8699	26.7158	0.751397	5e-05
XLOC_009005	Ppard	chr20:6479107-6544255	2.63347	19.062	2.85566	5e-05
XLOC_010105	Ppdpf	chr3:170329528-170330471	235.272	459.33	0.965203	5e-05
XLOC_011357	Ppfibp1	chr4:184521106-184635773	3.59914	5.5627	0.628133	5e-05
XLOC_000665	Ppfibp2	chr1:164979708-165125076	7.65632	16.6977	1.12492	5e-05
XLOC_005033	Ppox	chr13:87170601-87174740	16.1951	28.5039	0.815604	5e-05
XLOC_000336	Ppp1r14a	chr1:84421637-84427235	38.6088	114.182	1.56434	5e-05
XLOC_001561	Ppp1r15a	chr1:95994022-95997080	15.0715	47.1387	1.64509	5e-05
XLOC_013877	Ppp1r16a	chr7:114721077-114744220	9.33065	16.043	0.781893	5e-05
XLOC_002230	Ppp1r3c	chr1:240991883-240996887	54.6958	101.997	0.899018	5e-05
XLOC_005105	Ppp2r5a	chr13:107413760-107458156	28.2675	43.9718	0.637437	5e-05
XLOC_013970	Ppp6r2	chr7:127510322-127581836	7.26933	11.7057	0.687321	5e-05
XLOC_000531	Prcp	chr1:149711288-149763876	1.86207	4.39994	1.24057	5e-05
XLOC_001274	Prdm9	chr1:54432712-54452679	4.54918	7.09074	0.640331	5e-05
XLOC_016640	Prickle3	chrX:26875109-26889077	8.1348	17.5005	1.10522	5e-05
XLOC_004321	Prkab1	chr12:41840865-41851241	24.0334	59.2056	1.30069	5e-05
XLOC_007729	Prkaca	chr19:25840796-25864786	15.182	23.1252	0.607102	5e-05
XLOC_001799	Prkcdbp	chr1:163212921-163214511	55.0969	115.932	1.07323	5e-05
XLOC_007971	Prlr	chr2:59507965-59701221	2.8718	68.4714	4.57547	5e-05
XLOC_009992	Procr	chr3:146268566-146273715	1.53711	3.87726	1.33481	5e-05
XLOC_003879	Prodh	chr11:84905059-84922229	78.0056	169.112	1.11633	5e-05
XLOC_010634	Prosapip1	chr3:118264578-118268363	4.02823	7.32267	0.862224	5e-05
XLOC_014004	Prpf40b	chr7:138063440-138064371	27.0607	68.1698	1.33294	5e-05
XLOC_013999	Prph	chr7:137836151-137839931	1.09489	3.43359	1.64894	5e-05
XLOC_001935	Prss53	chr1:187169746-187174411	10.3329	26.037	1.33333	5e-05
XLOC_009242	Psmb8	chr20:4786259-4789223	109.041	262.43	1.26707	5e-05
XLOC_008980	Psmb9	chr20:4801186-4806608	64.7728	131.372	1.02019	5e-05
XLOC_005366	Psme4	chr14:111892870-111997184	10.6348	20.723	0.962445	5e-05
XLOC_006929	Psmg4	chr17:37050866-37058209	77.2162	119.39	0.628711	5e-05
XLOC_015587	Pth1r	chr8:115099762-115119362	16.2994	24.5063	0.588332	5e-05
XLOC_011759	Ptms	chr4:161041232-161045370	955.773	1507.21	0.657144	5e-05
XLOC_015585	Ptpn23	chr8:114761470-114784636	3.29922	5.42513	0.717531	5e-05
XLOC_012659	Ptprf	chr5:138671714-138739002	22.966	62.1921	1.43723	5e-05
XLOC_004558	Pxn	chr12:42322192-42370507	11.36	18.1612	0.676901	5e-05
XLOC_013410	Pygl	chr6:92298338-92341347	64.0494	102.838	0.683119	5e-05
XLOC_008165	Pygo2	chr2:181628692-181633360	10.4831	15.7587	0.588085	5e-05
XLOC_001090	Pyroxd2	chr1:248136868-248162250	24.1838	38.4178	0.667735	5e-05
XLOC_013790	R3hdm2	chr7:67364885-67475880	22.5711	34.8483	0.626609	5e-05
XLOC_016395	Rab9a	chrX:48663348-48686805	25.0182	39.0255	0.64144	5e-05
XLOC_014546	Rabl2a	chr7:127899252-127907861	2.75388	4.65971	0.758774	5e-05
XLOC_007492	Rad23a	chr19:24971069-24979410	14.1537	28.4422	1.00686	5e-05
XLOC_003401	Rad51d	chr10:71092797-71107418	6.70912	13.0991	0.965276	5e-05
XLOC_011702	Raf1	chr4:151734326-151775609	30.6537	49.8556	0.701693	5e-05
XLOC_002545	Rai1	chr10:46401067-46462269	7.57092	39.795	2.39404	5e-05
XLOC_008503	Rai14	chr2:59923114-60060724	2.6641	4.51725	0.761799	5e-05
XLOC_009471	Ralgds	chr3:7516053-7537651	1.71177	3.24833	0.924212	5e-05
XLOC_007766	Ranbp10	chr19:35601077-35661711	12.1286	19.0757	0.65332	5e-05
XLOC_002838	Rara	chr10:87740478-87753265	11.1144	21.0169	0.919116	5e-05
XLOC_005887	Rarb	chr15:10490902-10518147	0.801967	9.04206	3.49504	5e-05
XLOC_003221	Rasd1	chr10:46291402-46293108	28.8017	113.492	1.97837	5e-05
XLOC_000929	Rasgrp2	chr1:209183699-209199170	5.37556	8.70609	0.695611	5e-05
XLOC_005178	Rassf6	chr14:18956710-18987702	8.15463	37.2916	2.19316	5e-05
XLOC_010261	Rbm43	chr3:32938134-32958882	1.40087	2.69511	0.944017	5e-05
XLOC_015569	Rbm5	chr8:112995730-113024356	17.7852	29.5241	0.731221	5e-05
XLOC_015041	Rbp1	chr8:103605869-103627390	193.807	316.113	0.70582	5e-05
XLOC_005759	Rcbtb1	chr15:38291074-38371308	6.16521	10.0206	0.70075	5e-05
XLOC_005813	Rcbtb2	chr15:53789993-53819837	15.8096	36.6759	1.21403	5e-05
XLOC_013438	Rdh11	chr6:101946430-101962606	21.5313	41.9142	0.961006	5e-05
XLOC_005808	Reep4	chr15:50946849-50950057	17.4324	31.9266	0.872986	5e-05
XLOC_014156	Reep6	chr7:10885265-10891936	79.0867	146.413	0.888538	5e-05
XLOC_011012	Repin1	chr4:76688428-76690141	29.9717	60.1682	1.0054	5e-05
XLOC_016099	Resp18	chr9:74551808-74558151	1.29775	10.0335	2.95075	5e-05
XLOC_013647	Rexo1	chr7:10664431-10683824	6.53555	10.4569	0.67808	5e-05
XLOC_005238	Rfc1	chr14:45665716-45741391	6.00137	9.01837	0.587575	5e-05
XLOC_007728	Rfx1	chr19:25745411-25776702	7.98633	16.4932	1.04627	5e-05
XLOC_015423	RGD1305464	chr8:60995694-61006387	1.61992	3.45749	1.0938	5e-05
XLOC_011999	RGD1305807	chr5:62354978-62395472	16.68	27.4984	0.721231	5e-05
XLOC_015520	RGD1309079	chr8:99571923-99591067	1.5373	3.30459	1.10408	5e-05
XLOC_001125	RGD1309313	chr1:251573682-251590918	7.99515	13.6449	0.771168	5e-05
XLOC_013885	RGD1309808	chr7:115652325-115658693	7.75173	12.0417	0.63545	5e-05
XLOC_013131	RGD1311756	chr6:125052274-125129572	3.00218	4.67778	0.639811	5e-05
XLOC_004927	RGD1311892	chr13:49249246-49269528	0.341854	3.20632	3.22946	5e-05
XLOC_004754	RGD1562658	chr13:86995645-87012470	8.83679	141.989	4.00611	5e-05
XLOC_011954	RGD1562865	chr5:48611804-48881935	0.350187	2.21417	2.66056	5e-05
XLOC_014877	RGD1563941	chr8:51775508-51775923	66.6679	125.787	0.915915	5e-05
XLOC_000988	RGD1564894	chr1:215618187-215634463	46.6975	82.4014	0.819323	5e-05
XLOC_012923	RGD1565310	chr6:12331218-12405728	3.39323	6.28275	0.888738	5e-05
XLOC_007132	RGD735029	chr18:31178791-31191713	34.957	55.4559	0.66576	5e-05
XLOC_015258	Rgl3	chr8:21072472-21092569	5.25339	8.00244	0.60719	5e-05
XLOC_012044	Rgs3	chr5:79624387-79709035	4.05998	7.13526	0.813494	5e-05
XLOC_003649	Rhbdf2	chr10:106715038-106742165	2.81639	4.4455	0.658498	5e-05
XLOC_013322	Rhob	chr6:32052354-32054504	13.1866	48.7595	1.88661	5e-05
XLOC_002053	Rhod	chr1:207000009-207013945	26.2649	56.4621	1.10415	5e-05
XLOC_000365	Rhpn2	chr1:87853619-87923706	1.42435	3.67245	1.36644	5e-05
XLOC_002683	Rilp	chr10:62831608-62834767	3.75278	7.42637	0.984696	5e-05
XLOC_009923	Rin2	chr3:134307537-134503915	2.54352	5.39995	1.08612	5e-05
XLOC_012899	Rmdn2	chr6:2440491-2514419	11.6891	29.7985	1.35008	5e-05
XLOC_015572	Rnf123	chr8:113317164-113347035	15.9898	26.3171	0.718843	5e-05
XLOC_007075	Rnf125	chr18:12726186-12747639	2.1921	9.6409	2.13686	5e-05
XLOC_009179	Rnf39	chr20:1694085-1703019	13.5128	33.5153	1.31049	5e-05
XLOC_013583	Rnf41	chr7:1704203-1725892	3.29072	6.60561	1.00529	5e-05
XLOC_002768	Rnf43	chr10:75957791-76027392	1.46732	3.35567	1.19342	5e-05
XLOC_009022	Rnf8	chr20:7929801-7954697	8.69515	20.844	1.26135	5e-05
XLOC_009846	Rpl32	chr3:112546829-112547955	228.004	349.737	0.61721	5e-05
XLOC_013554	Rpl32	chr6:145146072-145191663	321.159	670.609	1.06218	5e-05
XLOC_010251	Rpl35	chr3:18787990-18790952	1617.72	3460.81	1.09715	5e-05
XLOC_002930	Rpl38	chr10:104545643-104549279	1947.07	3015.88	0.631271	5e-05
XLOC_010267	Rprm	chr3:35590165-35591583	1.05056	8.01876	2.93223	5e-05
XLOC_012231	Rps6ka1	chr5:151274665-151288006	21.1409	32.4091	0.616359	5e-05
XLOC_002047	Rps6kb2	chr1:206740965-206747653	16.9531	27.7454	0.7107	5e-05
XLOC_014513	Rrp7a	chr7:121126465-121153457	5.19826	9.17965	0.82041	5e-05
XLOC_008987	RT1-A2	chr20:4998644-5060280	413.863	663.823	0.681646	5e-05
XLOC_008949	RT1-CE10	chr20:3468601-3471619	5.63543	37.1566	2.72102	5e-05
XLOC_008930	RT1-N2	chr20:2785624-2789016	7.69598	15.6735	1.02615	5e-05
XLOC_009136	Rtn4ip1	chr20:47818498-47857757	6.67825	11.1653	0.741479	5e-05
XLOC_015589	Rtp3	chr8:115388091-115392602	20.3434	66.2568	1.70351	5e-05
XLOC_004069	Rtp4	chr11:79433552-79445410	13.074	19.7111	0.592305	5e-05
XLOC_008182	S100a13	chr2:182790172-182796668	25.0013	43.2401	0.790369	5e-05
XLOC_014538	Sbf1	chr7:127583778-127611043	7.10141	11.5725	0.704527	5e-05
XLOC_013656	Sbno2	chr7:11117834-11161863	10.0796	16.7047	0.728818	5e-05
XLOC_001544	Scaf1	chr1:95475610-95485819	24.9748	44.903	0.846337	5e-05
XLOC_002684	Scarf1	chr10:62835545-62847856	9.4123	22.3412	1.24709	5e-05
XLOC_015883	Scly	chr9:90525574-90546159	32.8818	120.964	1.87921	5e-05
XLOC_014434	Scrib	chr7:114077732-114100721	6.94343	10.5876	0.608655	5e-05
XLOC_004728	Scyl3	chr13:79687545-79710834	5.4968	8.95952	0.704829	5e-05
XLOC_002707	Sebox	chr10:64613724-64614596	5.62422	11.5112	1.03331	5e-05
XLOC_004712	Sec16b	chr13:72787821-72830907	22.3435	38.8312	0.79736	5e-05
XLOC_008552	Sec62	chr2:116990255-117025688	38.4239	64.845	0.754992	5e-05
XLOC_008673	Sema4a	chr2:180552405-180570415	2.40116	4.00858	0.739362	5e-05
XLOC_001109	Sema4g	chr1:250057503-250068990	36.3614	57.4579	0.660097	5e-05
XLOC_001927	Sephs2	chr1:186535718-186538035	51.3761	140.783	1.45431	5e-05
XLOC_013515	Serpina3m	chr6:128197795-128205066	63.9907	297.441	2.21667	5e-05
XLOC_013145	Serpina5	chr6:128156857-128161334	1.20123	9.25914	2.94637	5e-05
XLOC_014150	Sf3a2	chr7:10419995-10426019	6.84322	12.0577	0.81721	5e-05
XLOC_006144	Sfmbt1	chr16:6124154-6241008	5.60873	8.67674	0.629478	5e-05
XLOC_004496	Sfswap	chr12:28179090-28249425	5.63977	8.75326	0.634183	5e-05
XLOC_001218	Sgk1	chr1:23501257-23509096	9.87322	34.2556	1.79475	5e-05
XLOC_010024	Sgk2	chr3:153849824-153890111	3.85452	9.94728	1.36775	5e-05
XLOC_013893	Sh3bp1	chr7:116866037-116878439	5.11708	9.94555	0.95873	5e-05
XLOC_005546	Sh3bp2	chr14:81818727-81855875	5.19657	8.79617	0.759316	5e-05
XLOC_010199	Sh3glb2	chr3:9388826-9403628	6.15812	9.65427	0.648677	5e-05
XLOC_012990	Sh3yl1	chr6:48799327-48842807	3.20226	13.9534	2.12346	5e-05
XLOC_000864	Shank2	chr1:204399855-204855474	2.25816	5.2412	1.21475	5e-05
XLOC_013974	Shank3	chr7:127816969-127877874	3.90305	7.50571	0.943387	5e-05
XLOC_008599	Siah2	chr2:148022642-148040390	7.32842	12.735	0.797229	5e-05
XLOC_015375	Sidt2	chr8:48909651-48925969	31.3876	55.6303	0.825676	5e-05
XLOC_012468	Sigmar1	chr5:59162536-59165310	61.8446	157.777	1.35117	5e-05
XLOC_009290	Sik1	chr20:10282202-10291735	3.89646	8.73954	1.16539	5e-05
XLOC_001989	Sirt3	chr1:201021392-201043756	20.6088	35.9298	0.801917	5e-05
XLOC_013617	Sirt6	chr7:9555268-9560695	5.96612	12.1103	1.02137	5e-05
XLOC_001228	Slc12a7	chr1:30280803-30334185	7.0044	10.6651	0.60656	5e-05
XLOC_003369	Slc13a2	chr10:64503786-64531097	1.66337	10.6038	2.6724	5e-05
XLOC_011494	Slc13a4	chr4:62679592-62724547	12.6931	37.2564	1.55344	5e-05
XLOC_006740	Slc17a3	chr17:48448925-48771578	16.1748	52.845	1.70802	5e-05
XLOC_006734	Slc17a4	chr17:48325941-48337147	15.5624	32.9644	1.08284	5e-05
XLOC_004734	Slc19a2	chr13:80017779-80031777	23.8986	68.1762	1.51234	5e-05
XLOC_005975	Slc22a17	chr15:33008690-33015184	12.4324	19.343	0.637715	5e-05
XLOC_000862	Slc22a18	chr1:203852312-203876165	108.674	201.71	0.892282	5e-05
XLOC_004542	Slc24a6	chr12:37227843-37250698	17.4562	29.7075	0.767084	5e-05
XLOC_010214	Slc25a25	chr3:11539414-11549538	93.6503	332.126	1.82638	5e-05
XLOC_015152	Slc25a38	chr8:125084480-125097326	38.6769	83.0369	1.10228	5e-05
XLOC_000913	Slc25a45	chr1:208513652-208520545	1.38486	3.43189	1.30927	5e-05
XLOC_013162	Slc25a47	chr6:133192143-133197778	378.939	884.599	1.22306	5e-05
XLOC_015104	Slc26a6	chr8:113925290-113935357	6.58228	13.35	1.02019	5e-05
XLOC_000212	Slc27a5	chr1:72924629-72935223	167.168	413.944	1.30813	5e-05
XLOC_015673	Slc29a1	chr9:11000053-11014914	19.3708	38.7778	1.00135	5e-05
XLOC_005508	Slc34a2	chr14:62660005-62679311	1.57832	13.4654	3.0928	5e-05
XLOC_010770	Slc35c2	chr3:156317335-156328430	8.40996	278.709	5.05052	5e-05
XLOC_009220	Slc44a4	chr20:4005153-4021270	1.34635	6.58649	2.29046	5e-05
XLOC_004636	Slc45a3	chr13:44840554-44861173	4.56544	11.0237	1.27178	5e-05
XLOC_002705	Slc46a1	chr10:64576067-64582502	21.6047	38.094	0.81822	5e-05
XLOC_011248	Slc6a13	chr4:157736263-157771945	77.0862	131.374	0.769135	5e-05
XLOC_007228	Smad7	chr18:72294802-72323354	3.70702	6.98411	0.913815	5e-05
XLOC_000271	Smg9	chr1:79643482-79665871	5.31855	9.21474	0.79291	5e-05
XLOC_004106	Smpd4	chr11:85352179-85375918	5.98885	9.87293	0.7212	5e-05
XLOC_005563	Smtn	chr14:84160579-84182869	3.71401	5.95698	0.681604	5e-05
XLOC_005098	Smyd2	chr13:106160147-106201473	6.92719	11.1818	0.690807	5e-05
XLOC_014948	Snapc5	chr8:68372827-68376393	2.21485	7.5395	1.76726	5e-05
XLOC_015512	Snx14	chr8:93646433-93711298	4.50302	6.75978	0.586085	5e-05
XLOC_007164	Snx24	chr18:48712219-48870210	19.7618	39.5182	0.999803	5e-05
XLOC_014027	Soat2	chr7:140890901-140903999	28.9332	52.746	0.866337	5e-05
XLOC_003655	Socs3	chr10:107958467-107959330	2.79303	9.48673	1.76408	5e-05
XLOC_005512	Sod3	chr14:63381446-63387180	11.5429	19.1408	0.729647	5e-05
XLOC_013807	Spag1	chr7:71699340-71759373	2.38998	4.91195	1.0393	5e-05
XLOC_007840	Spata2L	chr19:53545203-53557378	4.11135	28.5126	2.79391	5e-05
XLOC_001565	Sphk2	chr1:96178614-96182920	10.2131	30.078	1.55829	5e-05
XLOC_006628	Spock1	chr17:12709441-13213055	0.374729	1.78273	2.25017	5e-05
XLOC_014147	Sppl2b	chr7:10354553-10367210	11.3056	22.0364	0.962859	5e-05
XLOC_000890	Sptbn2	chr1:207318257-207358896	3.5881	5.74954	0.680224	5e-05
XLOC_006590	Srd5a1	chr17:3845189-3879165	56.8632	101.345	0.833713	5e-05
XLOC_007925	Srek1ip1	chr2:35825855-35849470	6.47879	9.74548	0.58901	5e-05
XLOC_002049	Ssh3	chr1:206848014-206856178	6.80011	11.8666	0.803281	5e-05
XLOC_014469	Sstr3	chr7:116495749-116502948	1.51591	26.3613	4.12016	5e-05
XLOC_001843	St5	chr1:167119710-167284482	5.04314	8.34053	0.725817	5e-05
XLOC_013791	Stac3	chr7:67478505-67485909	130.752	198.611	0.603113	5e-05
XLOC_004143	Stard13	chr12:3502401-3696144	5.19751	10.7628	1.05016	5e-05
XLOC_002850	Stat5a	chr10:89795403-89819731	3.46469	8.14985	1.23405	5e-05
XLOC_003543	Stat5b	chr10:89716623-89743134	3.84054	9.21561	1.26277	5e-05
XLOC_003588	Strada	chr10:95557835-95586792	4.52981	8.14449	0.846373	5e-05
XLOC_000233	Strn4	chr1:77140307-77166074	11.3182	19.9992	0.821297	5e-05
XLOC_016419	Sts	chrX:63915802-63923834	30.7736	49.9259	0.698095	5e-05
XLOC_006425	Sugp1	chr16:19835920-19866795	8.26975	14.7326	0.833097	5e-05
XLOC_001364	Sult2a2,Sult2a6	chr1:74302666-75185369	58.2176	122.46	1.07278	5e-05
XLOC_001449	Supt5h	chr1:83404784-83434029	19.4666	31.0992	0.675876	5e-05
XLOC_001340	Suv420h2	chr1:67815980-67823611	14.3303	28.2191	0.977603	5e-05
XLOC_000253	Sympk	chr1:78377889-78407581	10.6908	18.0172	0.753006	5e-05
XLOC_016623	Sytl5	chrX:24945435-25034025	0.590835	2.2654	1.93894	5e-05
XLOC_013913	Tab1	chr7:118368996-118402928	4.52472	6.85116	0.598519	5e-05
XLOC_003414	Tada2a	chr10:72365949-72413305	3.52816	6.24714	0.824278	5e-05
XLOC_002716	Taok1	chr10:66534552-66584625	2.69028	4.99378	0.892377	5e-05
XLOC_001914	Taok2	chr1:186049017-186063423	11.19	17.2692	0.62599	5e-05
XLOC_009241	Tap2	chr20:4770445-4784488	12.4874	37.2068	1.57509	5e-05
XLOC_012857	Tas1r1	chr5:169256280-169268006	2.39142	4.34152	0.860334	5e-05
XLOC_005307	Tbc1d10a	chr14:84810213-84837928	7.37371	11.8326	0.682305	5e-05
XLOC_001537	Tbc1d17	chr1:95313420-95321644	23.2876	36.6861	0.655675	5e-05
XLOC_009021	Tbc1d22b	chr20:7880189-7921453	2.51777	4.98549	0.98559	5e-05
XLOC_016014	Tbc1d8	chr9:38443424-38554183	4.33286	6.53935	0.593829	5e-05
XLOC_003066	Tbl3	chr10:13953945-13959159	5.68304	8.8017	0.631119	5e-05
XLOC_012267	Tcea3	chr5:154979580-155019312	21.124	38.8336	0.878422	5e-05
XLOC_003042	Tceb2	chr10:13084816-13089619	622.128	1208.77	0.958253	5e-05
XLOC_002039	Tcirg1	chr1:206420105-206429495	18.8668	28.4677	0.593478	5e-05
XLOC_009270	Tead3	chr20:6572335-6591723	5.25518	8.45835	0.686636	5e-05
XLOC_005220	Tec	chr14:37756485-37865180	10.3966	15.8516	0.608514	5e-05
XLOC_002952	Ten1	chr10:106318381-106327849	10.157	30.6336	1.59264	5e-05
XLOC_010328	Tfpi	chr3:67654388-67699997	3.48902	5.92459	0.763897	5e-05
XLOC_004215	Tfr2	chr12:19638501-19655420	117.415	181.696	0.629907	5e-05
XLOC_016176	Tgif1	chr9:110043165-110052783	12.887	31.7661	1.30158	5e-05
XLOC_011583	Thnsl2	chr4:104329516-104348465	20.3488	37.3643	0.876715	5e-05
XLOC_003857	Thpo	chr11:82412551-82417807	11.4792	20.4128	0.830455	5e-05
XLOC_013259	Thumpd2	chr6:3974994-4026884	3.6839	6.01554	0.70746	5e-05
XLOC_008325	Tifa	chr2:225067694-225076897	2.13805	10.2685	2.26386	5e-05
XLOC_015666	Tjap1	chr9:10264022-10288320	5.78285	9.17364	0.665712	5e-05
XLOC_002200	Tjp2	chr1:227475389-227574457	1.91043	3.13418	0.714188	5e-05
XLOC_013628	Tjp3	chr7:9917358-9934446	3.92842	18.789	2.25787	5e-05
XLOC_007433	Tk2	chr19:667537-689556	7.17225	11.1931	0.642108	5e-05
XLOC_014131	Tle2	chr7:9592237-9607487	10.9814	22.4983	1.03475	5e-05
XLOC_006424	Tm6sf2	chr16:19827480-19834693	8.64442	13.7917	0.673955	5e-05
XLOC_002092	Tm7sf2	chr1:208700769-208705093	34.3248	109.098	1.6683	5e-05
XLOC_011879	Tm7sf3	chr4:184180210-184212869	4.5469	7.82298	0.782836	5e-05
XLOC_015582	Tma7	chr8:114091091-114095780	172.953	262.714	0.603112	5e-05
XLOC_000509	Tmc3	chr1:139842573-139886756	1.97956	4.35018	1.13589	5e-05
XLOC_012151	Tmem125	chr5:139009238-139010621	5.83648	16.692	1.51598	5e-05
XLOC_010950	Tmem140	chr4:62248801-62263923	17.6284	35.9981	1.03002	5e-05
XLOC_006419	Tmem161a	chr16:19721496-19731098	10.3251	15.8601	0.619253	5e-05
XLOC_004190	Tmem184a	chr12:15301546-15309858	5.30721	9.88285	0.896975	5e-05
XLOC_007805	Tmem231	chr19:41852742-41873927	1.83396	3.40679	0.893452	5e-05
XLOC_012727	Tmem39b	chr5:148814806-148851573	10.6174	17.4373	0.715747	5e-05
XLOC_012146	Tmem53	chr5:137559893-137575740	39.925	61.3751	0.620362	5e-05
XLOC_008669	Tmem79	chr2:180442063-180446842	0.41858	3.27957	2.96993	5e-05
XLOC_008891	Tmlhe	chr20:8622-56125	5.51335	8.7122	0.660108	5e-05
XLOC_013217	Tnfaip2	chr6:136196745-136210410	9.96587	28.3394	1.50774	5e-05
XLOC_012826	Tnfrsf1b	chr5:163666540-163697484	1.77985	3.09994	0.800481	5e-05
XLOC_004044	Tnk2	chr11:69927508-69966854	3.81205	5.99786	0.653882	5e-05
XLOC_000185	Tnni3	chr1:68028197-68031882	1.79108	8.35909	2.22252	5e-05
XLOC_004180	Tnrc18	chr12:12142594-12239440	2.76118	6.01873	1.12417	5e-05
XLOC_000734	Tnrc6a	chr1:181982993-182053510	4.1344	6.40334	0.631146	5e-05
XLOC_009745	Tp53i11	chr3:77587545-77602708	4.0735	6.32862	0.635623	5e-05
XLOC_004312	Tpcn1	chr12:37140427-37227711	17.0482	27.8173	0.706364	5e-05
XLOC_002034	Tpcn2	chr1:205702970-205732664	18.9281	50.5572	1.41739	5e-05
XLOC_007459	Tpst2	chr19:14285768-14297517	22.7621	34.4335	0.597177	5e-05
XLOC_007753	Tradd	chr19:35073149-35075251	16.143	26.7557	0.728941	5e-05
XLOC_009120	Traf3ip2	chr20:43747621-43792255	5.0039	13.0885	1.38717	5e-05
XLOC_003059	Traf7	chr10:13760686-13779228	6.68321	11.2472	0.750954	5e-05
XLOC_002536	Trim11	chr10:45270582-45283954	14.026	25.6266	0.869541	5e-05
XLOC_009182	Trim26	chr20:1802458-1811281	10.9426	23.5602	1.1064	5e-05
XLOC_007723	Trmt1	chr19:25119863-25130026	17.1055	29.3587	0.779328	5e-05
XLOC_008816	Trmt13	chr2:212793690-212849747	5.7537	9.04653	0.652875	5e-05
XLOC_009040	Trpm2	chr20:11053300-11099740	5.03984	7.9008	0.648622	5e-05
XLOC_005826	Tsc22d1	chr15:57404928-57502817	102.545	154.661	0.592843	5e-05
XLOC_002947	Tsen54	chr10:105916406-105923991	5.7572	10.9123	0.922521	5e-05
XLOC_006383	Tspan14	chr16:17340945-17397964	4.70464	7.93206	0.753612	5e-05
XLOC_016670	Tspyl2	chrX:41836669-41842281	12.4379	20.3149	0.707802	5e-05
XLOC_000860	Tssc4	chr1:203344568-203346200	21.5162	57.0557	1.40695	5e-05
XLOC_000476	Ttc23	chr1:122395432-122469865	5.13805	11.2157	1.12623	5e-05
XLOC_012919	Ttc7	chr6:10787529-10895027	14.9573	24.4074	0.706466	5e-05
XLOC_016097	Tuba4a	chr9:74496507-74500192	40.2783	62.623	0.636691	5e-05
XLOC_006705	Tubb2a	chr17:37139176-37143049	6.69927	52.3245	2.96541	5e-05
XLOC_002320	Txndc11	chr10:4404432-4494711	20.9497	32.4534	0.631439	5e-05
XLOC_014540	Tymp	chr7:127666517-127671624	225.971	1109.78	2.29606	5e-05
XLOC_014939	Uaca	chr8:64730635-65118809	1.22358	2.30987	0.916706	5e-05
XLOC_004266	Ubc	chr12:32333210-32337944	289.905	449.718	0.633442	5e-05
XLOC_005195	Ugt2b1	chr14:22639181-22650931	23.3893	40.2541	0.783287	5e-05
XLOC_004346	Ulk1	chr12:45996250-46022505	9.3232	25.5795	1.45609	5e-05
XLOC_004330	Unc119b	chr12:42750443-42763067	7.5938	12.2529	0.690231	5e-05
XLOC_009322	Upb1	chr20:13715994-13743261	636.684	1053.77	0.726909	5e-05
XLOC_003165	Uqcrq	chr10:38889264-38892552	109.48	164.903	0.590955	5e-05
XLOC_005582	Urgcp	chr14:86367016-86392064	6.57637	10.9145	0.730884	5e-05
XLOC_016129	Usp40	chr9:86897869-86968850	6.92234	12.9427	0.902805	5e-05
XLOC_002104	Vegfb	chr1:209657646-209661271	2.7369	9.20872	1.75046	5e-05
XLOC_015146	Vill	chr8:124009464-124022873	9.52494	26.1403	1.45649	5e-05
XLOC_006524	Vps36	chr16:74462426-74486889	10.0089	28.2282	1.49586	5e-05
XLOC_004278	Vps37b	chr12:33684357-33713075	2.91321	9.42105	1.69328	5e-05
XLOC_010586	Vps39	chr3:106803135-106842405	4.58641	7.58368	0.725532	5e-05
XLOC_003354	Vps53	chr10:63410885-63535682	4.06228	7.96835	0.97199	5e-05
XLOC_008204	Vps72	chr2:190012845-190024407	11.0242	17.4582	0.663224	5e-05
XLOC_007841	Vps9d1	chr19:53560827-53574443	11.7597	20.4204	0.796157	5e-05
XLOC_000971	Vwce	chr1:213124883-213159508	12.5223	22.7198	0.859448	5e-05
XLOC_011610	Wbp1	chr4:117331153-117333553	36.4748	67.8539	0.895534	5e-05
XLOC_003350	Wdr81	chr10:62757685-62771010	6.44429	12.4748	0.952927	5e-05
XLOC_007484	Wdr83	chr19:24733302-24742830	10.8604	22.2936	1.03755	5e-05
XLOC_011491	Wdr91	chr4:62266684-62304007	2.90798	11.7064	2.00921	5e-05
XLOC_012236	Wdtc1	chr5:151784745-151834368	11.6244	19.4612	0.743443	5e-05
XLOC_003379	Wsb1	chr10:65427130-65443208	32.1516	54.619	0.764514	5e-05
XLOC_004140	Xab2	chr12:2533691-2545690	11.5032	19.1549	0.735684	5e-05
XLOC_011661	Xpc	chr4:125672673-125699925	4.72821	22.4996	2.25053	5e-05
XLOC_016520	Xpnpep2	chrX:134474959-134501782	17.7552	41.1496	1.21264	5e-05
XLOC_012306	Zbtb17	chr5:160337987-160359060	5.21349	8.14011	0.642799	5e-05
XLOC_012856	Zbtb48	chr5:169247666-169255998	7.6528	14.126	0.884293	5e-05
XLOC_012496	Zbtb5	chr5:61546502-61565890	2.79221	4.69915	0.750992	5e-05
XLOC_011993	Zcchc7	chr5:61263754-61478259	21.0752	40.7602	0.951614	5e-05
XLOC_015169	Zfp105	chr8:127657733-127669201	6.69443	12.8149	0.936791	5e-05
XLOC_001405	Zfp111	chr1:79416956-79428180	4.11641	9.872	1.26196	5e-05
XLOC_005948	Zfp219	chr15:27411127-27437773	15.1464	28.7512	0.924651	5e-05
XLOC_003967	Zfp295	chr11:37960561-37973333	2.53691	6.27092	1.30561	5e-05
XLOC_013440	Zfp36l1	chr6:103119554-103124576	54.4313	122.407	1.16917	5e-05
XLOC_011282	Zfp384	chr4:161129569-161158851	14.29	22.2837	0.640984	5e-05
XLOC_010321	Zfp385b	chr3:60099018-60372248	1.93959	4.24652	1.13053	5e-05
XLOC_013238	Zfp386	chr6:143311721-143326398	31.7732	62.2276	0.969742	5e-05
XLOC_013694	Zfp414	chr7:16131617-16134226	9.02489	17.7753	0.977892	5e-05
XLOC_011533	Zfp467	chr4:76521999-76528470	11.3125	19.1583	0.760048	5e-05
XLOC_012937	Zfp513	chr6:25150225-25153500	34.272	68.0088	0.988689	5e-05
XLOC_009003	Zfp523	chr20:6423715-6446498	8.94742	15.5781	0.799976	5e-05
XLOC_002373	Zfp598	chr10:13922111-13934058	26.7096	57.7233	1.1118	5e-05
XLOC_004199	Zfp68	chr12:16534543-16549408	4.67692	7.09279	0.600793	5e-05
XLOC_002504	Zfp692	chr10:43947317-43952710	11.2733	21.6343	0.940414	5e-05
XLOC_011013	Zfp775	chr4:76694082-76711607	8.48241	16.4155	0.952512	5e-05
XLOC_011531	Zfp777	chr4:76142728-76165380	3.1535	5.38893	0.773047	5e-05
XLOC_004354	Zfp958	chr12:85496-91322	20.9299	44.503	1.08834	5e-05
XLOC_009807	Zfyve19	chr3:105722206-105730192	9.07532	14.2349	0.649412	5e-05
XLOC_002252	Zfyve27	chr1:248660355-248683702	2.49271	4.41456	0.824553	5e-05
XLOC_005322	Zmiz2	chr14:87137695-87154183	6.85743	15.7287	1.19766	5e-05
XLOC_016736	Zmym3	chrX:89476631-89491430	5.76436	9.34856	0.697584	5e-05
XLOC_015077	Zmynd10	chr8:112794226-112798585	12.1833	19.5388	0.681443	5e-05
XLOC_010773	Zmynd8	chr3:156860462-156957748	3.00135	6.58444	1.13345	5e-05
XLOC_009178	Znrd1as	chr20:1680853-1682843	3.10865	8.05674	1.37391	5e-05
XLOC_010050	Zswim3	chr3:155828208-155855040	3.25845	6.2829	0.947243	5e-05
XLOC_014138	Apba3	chr7:9917358-9934446	25.5615	40.1185	0.650296	0.0001
XLOC_003542	Ghdc	chr10:89703250-89707472	3.29365	5.13898	0.641797	0.0001
XLOC_006987	Inhba	chr17:57244465-57257536	1.10463	2.53837	1.20034	0.0001
XLOC_002687	Inpp5k	chr10:62953424-62971016	6.38878	9.64877	0.594804	0.0001
XLOC_000544	Lrrc32	chr1:155761333-155773194	1.48695	2.44867	0.719641	0.0001
XLOC_014161	Mum1	chr7:10976554-10993327	4.74369	7.42799	0.646962	0.0001
XLOC_012142	Mutyh	chr5:137103957-137115897	3.97031	6.60533	0.734377	0.0001
XLOC_002560	Pigl	chr10:48629665-48689128	3.7063	5.76941	0.638445	0.0001
XLOC_006646	Rab24	chr17:15350083-15355291	48.4632	100.158	1.04732	0.0001
XLOC_010584	Rpap1	chr3:106278215-106299720	2.68944	4.18559	0.638126	0.0001
XLOC_000492	Sema4b	chr1:136001218-136031302	4.04446	6.39979	0.662076	0.0001
XLOC_003038	Tnfrsf12a	chr10:12940333-12942343	9.12436	14.6657	0.684651	0.0001
XLOC_015876	Cxcr7	chr9:89343527-89355051	1.51087	2.76482	0.871801	0.00015
XLOC_007765	Gfod2	chr19:35547996-35592039	1.7204	3.09404	0.846751	0.00015
XLOC_015776	Nif3l1	chr9:57105337-57122976	4.69322	7.09857	0.59695	0.00015
XLOC_013524	Slc25a29	chr6:133166811-133177600	3.1807	5.58837	0.813083	0.00015
XLOC_003964	Tmprss2	chr11:37577050-37617258	1.72353	2.76827	0.683616	0.00015
XLOC_009428	Tprn	chr3:3426262-3433741	1.6338	2.81619	0.78551	0.00015
XLOC_012695	Zc3h12a	chr5:144457752-144467275	3.30989	5.1387	0.634619	0.00015
XLOC_001327	Zfp444	chr1:66145323-66162706	10.5256	16.1925	0.621422	0.00015
XLOC_010594	Ell3	chr3:108241164-108245260	2.33605	3.88171	0.732619	0.0002
XLOC_002636	Eno3	chr10:57536964-57542317	5.13332	7.87663	0.617686	0.0002
XLOC_016867	Mecp2	chrX:159980598-160035260	2.65187	4.32915	0.707077	0.0002
XLOC_013229	Mta1	chr6:137660000-138143983	14.1932	24.1029	0.764009	0.0002
XLOC_008986	RT1-A1,RT1-A3,Rt1.aa	chr20:4998644-5060280	147.781	379.355	1.36008	0.0002
XLOC_001592	Svip	chr1:101803004-101808694	4.71819	7.10051	0.589688	0.0002
XLOC_005346	Zrsr1	chr14:103571471-103667692	3.26104	7.80478	1.25902	0.0002
XLOC_016001	Ankrd39	chr9:35481264-35491148	2.25398	4.48486	0.992589	0.00025
XLOC_011733	Apobec1	chr4:159033169-159048108	3.56551	5.57694	0.645367	0.00025
XLOC_009346	H2afy2	chr20:29104097-29154482	0.909087	1.845	1.02113	0.00025
XLOC_005644	Mss51	chr15:4033659-4045529	4.23646	6.51125	0.620074	0.00025
XLOC_007361	Ndst1	chr18:56638890-56677831	1.8482	2.82447	0.611857	0.00025
XLOC_000234	Prkd2	chr1:77168289-77197277	2.35193	3.65926	0.637708	0.00025
XLOC_000430	Rasip1	chr1:96097667-96108543	5.3065	8.02537	0.596808	0.00025
XLOC_008207	Sema6c	chr2:190069488-190078845	1.54855	2.66755	0.784598	0.00025
XLOC_005964	Slc7a7	chr15:32431747-32471526	2.2982	3.7362	0.701066	0.00025
XLOC_006551	Fbxo25	chr16:80505561-80516738	6.66844	10.092	0.597785	0.0003
XLOC_006164	RGD1561145	chr16:8306815-8339324	0.736632	1.76257	1.25867	0.0003
XLOC_005932	Rmrp	chr15:26789868-26790125	14.351	36.3107	1.33924	0.0003
XLOC_009863	Gpat2	chr3:114930677-114939231	1.55852	2.55538	0.713364	0.00035
XLOC_005981	Jph4	chr15:33214542-33221059	0.280859	3.0383	3.43535	0.00035
XLOC_002922	Slc16a6	chr10:98853288-98875188	2.03952	3.38851	0.732421	0.00035
XLOC_002750	Heatr6	chr10:71976963-72005551	1.9571	2.93643	0.585347	0.0004
XLOC_004431	Zfp157	chr12:16757408-16780022	1.66612	2.51099	0.591766	0.0004
XLOC_009574	LOC100361645	chr3:41617499-41863994	2.98645	5.28354	0.823072	0.00045
XLOC_015267	LOC500959	chr8:24852574-24853359	1.0129	3.06794	1.59878	0.00045
XLOC_000278	Phldb3	chr1:79893172-79910727	2.90659	4.74155	0.70603	0.00045
XLOC_008968	Stk19	chr20:4095980-4105509	7.12203	11.0317	0.631297	0.00045
XLOC_008610	RGD1565059	chr2:153709292-153733281	2.76025	4.33231	0.650336	0.0005
XLOC_003061	Tsc2	chr10:13801444-13883189	4.52666	6.8484	0.597322	0.0005
XLOC_007628	Cdk10	chr19:53545203-53557378	25.0215	38.024	0.603741	0.00055
XLOC_008658	Lrrc71	chr2:179676235-179809219	5.47633	8.31755	0.602949	0.0006
XLOC_012569	Ttc39b	chr5:102064299-102162978	1.8331	2.78176	0.601714	0.0006
XLOC_013889	Kctd17	chr7:116379780-116390554	1.30124	2.54163	0.965868	0.00065
XLOC_007306	Dnajc18	chr18:28293233-28321327	0.994027	2.0089	1.01505	0.00075
XLOC_011802	Klra17	chr4:167273703-167298114	1.17543	2.26662	0.947359	0.00075
XLOC_010789	Zfp64	chr3:160015624-160044640	1.81721	3.04642	0.745392	0.0008
XLOC_015748	RGD1305645	chr9:42930953-42950605	0.888639	2.65679	1.58002	0.00085
XLOC_006398	Abhd8	chr16:18628137-18634875	1.02689	2.14387	1.06194	0.0009
XLOC_014887	Fdxacb1	chr8:54125766-54130196	1.46387	2.38917	0.706721	0.0009
XLOC_004134	Cd209b	chr12:2256451-2265041	0.847491	1.88482	1.15316	0.00095
XLOC_005709	Arhgef40	chr15:27411127-27437773	1.34606	2.70807	1.00853	0.001
XLOC_015260	Zfp653	chr8:21161792-21180092	2.51603	3.91243	0.636918	0.00105
XLOC_004302	Adam1a	chr12:36151882-36155069	1.53096	2.39955	0.648331	0.0011
XLOC_008054	Arse	chr2:122663036-122670111	6.03423	9.16845	0.60351	0.0011
XLOC_005376	Idua	chr14:1573194-1587546	14.0173	31.1469	1.15188	0.0011
XLOC_012284	Pla2g2a	chr5:157654785-157657363	0.835803	2.40433	1.5244	0.0011
XLOC_000398	Syt3	chr1:94866806-94880457	0.955549	1.84116	0.946216	0.0013
XLOC_002020	Phlda2	chr1:203878092-203879032	1.84612	4.73611	1.35921	0.0014
XLOC_015830	Des	chr9:74637790-74645498	2.83726	4.36676	0.622066	0.0015
XLOC_014151	Dot1l	chr7:10426510-10466913	3.05353	4.6982	0.621631	0.00155
XLOC_009204	Ddx39b	chr20:3498935-3842500	60.1191	135.805	1.17564	0.0016
XLOC_009281	Btbd9	chr20:8532955-8877215	2.19329	3.5738	0.704365	0.0017
XLOC_011806	LOC497796,Ly49i9	chr4:167553042-167719500	1.16294	2.05493	0.82131	0.0018
XLOC_009963	Ttll9	chr3:143304936-143351359	0.098588	2.20151	4.48094	0.00215
XLOC_001385	Ppm1n	chr1:78641172-78644507	1.162	2.46548	1.08526	0.0022
XLOC_012871	Atp5h	chr5:172393074-172422858	34.9241	84.1512	1.26876	0.00225
XLOC_006417	Homer3	chr16:19617525-19624915	2.8637	4.831	0.75444	0.00225
XLOC_002890	Hexim2	chr10:92306493-92312256	2.1678	3.57684	0.722455	0.00235
XLOC_012848	Car6	chr5:167332218-167350880	2.95682	4.53927	0.618416	0.0024
XLOC_010640	RGD1311739	chr3:118833034-118865511	2.90571	5.06366	0.801288	0.0024
XLOC_006346	Plac9	chr16:1497709-1512542	2.17125	6.91102	1.67037	0.0027
XLOC_002421	C1qtnf2	chr10:28571050-28588714	1.03658	2.18646	1.07676	0.003
XLOC_012715	Zfp362	chr5:148000281-148022124	1.42236	2.42423	0.769243	0.00305
XLOC_012246	Sesn2	chr5:152639950-152655828	2.72089	5.79138	1.08983	0.0034
XLOC_002943	Armc7	chr10:105558265-105576866	1.7832	2.78949	0.645531	0.00345
XLOC_010501	RGD1564664	chr3:78366537-78367930	3.86239	6.30139	0.706176	0.0035
XLOC_016629	Pcsk1n	chrX:26614584-26618027	2.39355	5.40973	1.1764	0.00395
XLOC_001075	Slc35g1	chr1:242713534-242719969	0.911813	1.94547	1.09331	0.00405
XLOC_011011	Lrrc61	chr4:76640814-76662465	6.04601	30.4404	2.33193	0.0043
XLOC_002641	Mis12	chr10:57927345-57928594	2.25076	4.00652	0.831936	0.0045
XLOC_009246	RT1-DOa	chr20:4890409-4894048	1.20239	2.77078	1.20438	0.0045
XLOC_011699	Vgll4	chr4:150995532-151055736	1.15986	2.03237	0.809213	0.0047
XLOC_000265	Ercc2	chr1:78899458-78915760	6.80153	10.249	0.591557	0.005
XLOC_008687	Efna4	chr2:181521269-181525521	3.43999	5.23428	0.605584	0.00565
XLOC_003315	Spns2	chr10:59325647-59374485	4.53838	6.84225	0.592294	0.00715
XLOC_006405	Map1s	chr16:19017017-19027148	1.4954	2.27026	0.602328	0.00835
XLOC_007533	Fbxl8	chr19:35080531-35085045	1.98926	3.13444	0.655975	0.0088
XLOC_016587	Nkap	chrX:7762214-7781862	1.99102	3.04561	0.613224	0.0089
XLOC_007197	LOC502176	chr18:61486836-61524770	1.53892	4.07997	1.40664	0.00925
XLOC_002809	Hoxb4	chr10:85050694-85053276	1.01816	1.75199	0.783032	0.00935
XLOC_004383	Rasl11a	chr12:8705992-8710040	0.777493	1.83859	1.2417	0.0095
XLOC_014944	Calml4	chr8:67007121-67018886	2.09568	3.35395	0.678443	0.01175
XLOC_000693	Adm	chr1:168380254-168382426	1.31823	2.08251	0.659718	0.01505
XLOC_003089	Wfikkn1	chr10:15139986-15181653	2.15033	3.93023	0.870052	0.02075
XLOC_015240	Angptl6	chr8:19893860-19905696	27.7917	43.4156	0.643557	0.02195
XLOC_015254	Dock6	chr8:20896179-20966159	2.44895	5.60368	1.19421	0.0223
XLOC_003631	Gga3	chr10:105665475-105686890	3.04756	4.69981	0.624947	0.02565
